# Supplementary material for: Structural and functional analysis of the active cow rumen’s microbial community provides a catalogue of genes and microbes participating in the deconstruction of cardoon biomass
Source: Biotechnol Biofuels Bioprod. 2024 Apr 8;17:53. doi: 10.1186/s13068-024-02495-4 (PMC11003169; doi:10.1186/s13068-024-02495-4)
Supplement: Supplementary file 1 — Additional file 1: Table S1. Composition of the ingredients and calculated composition of the diets fed to cannulated heifers during the trial; Table S2. Chemical composition of the cardoon residue in the nylon bags, rumen solid fraction, and undigested cardoon biomass; Table S3. Relative abundance and prevalence of amplicon sequence variants (ASVs) in cardoon (CRD) and rumen (RMN) samples; Table S4. Alpha diversity estimators for cardoon (CRD) and rumen (RMN) samples; Table S5. Differentially abundant amplicon sequence variants (ASVs) predicted via GLM–ANOVA and k-mean clustering results; Table S6. MMseqs2 LCA taxonomy report used to generate the Sankey plot in Pavian; Table S7. eggNOG annotation of transcript in RMN- and CRD-adherent microbial community; Table S8. MMseqs2 transcriptome annotation against the Carbohydrate active enzymes (CAZymes) database; Table S9. CAZy families frequencies; Table S10. Transcripts associated to differentially expressed seed orthologs; Table S11. KEGG module enrichment analysis of transcripts associated to differentially expressed seed orthologs; Table S12. Differentially expressed transcripts within major fiber degrading Taxon; Table S13. Differentially expressed CAZy transcripts within major fiber degrading Taxon; Table S14. Over-representation analysis (ORA) results of the CAZy families over-represented within the CAZy-coding transcripts more expressed in the CRD-enriched microbial community; Table S15. Micromineral and vitamin content supplemented to the fed. [file 13068_2024_2495_MOESM1_ESM.xlsx]

## Sheet: Table S1
Table S1. Composition of the ingredients and calculated composition of the diets fed to cannulated heifers during the trial.
	Ingredients
	Grass hay	Cardoon byproduct	Concentrate
Amount on daily basis (kg d-1)	6	2	1
Chemical composition (g kg-1 DM)1
Dry matter 2	902.8	896.3	880.7
CP	84.8	44.7219	293.6
EE	15.6	11.8102	41.5
NDFom	548.663	570.634	240.6
ADFom	440.474	458.113	115
ADL	69.3322	72.1086	26.3
Crude ash	119.963	124.767	54.1
NFC	-	248.067	-
	Diet (g kg-1 DM)
CP		100.9
EE		17.1
NDFom		572.1
ADFom		374.8
ADL		53.8
Crude ash		114.1
Nel (Mcal/kg DM)		1.22
1. Nel: net energy for lactation; CP: crude protein; EE; ether extract; NDFom: ash-free neutral detergent fibre; ADFom: ash-free acid detergent fibre; ADL acid detergent lignin; NFC: non fibre carbohydrates, calculated as [1000-(CP + EE + NDF + Ash)].
2. g kg-1

## Sheet: Table S2
Table S2. Chemical composition of the cardoon residue in the nylon bags, rumen solid fraction, and undigested cardoon biomass
Analysis type	Sample	NDF (g kg-1, dry matters basis)	ADF (g kg-1, dry matters basis)	ADL (g kg-1, dry matters basis)	Digestibility Dry Matter (g kg-1 of initial weight)	Digestibility NDF (g kg-1 of initial weight)
Chemical composition	undigested cardoon	571.225	458.169	73.637	-	-
	undigested cardoon	570.235	458.051	70.583	-	-
	cardoon residue 48h incubation	699.22	558.666	166.45	-	-
	cardoon residue 48h incubation	704.75	552.127	161.67	-	-
	cardoon residue 48h incubation	689.01	549.857	169.55	-	-
	cardoon residue 96h incubation	686.317	539.914	179.817	-	-
	cardoon residue 96h incubation	690.007	545.533	182.546	-	-
	cardoon residue 96h incubation	679.006	546.073	173.707	-	-
	rumen solid fraction	758.897	534.509	127.166	-	-
	rumen solid fraction	766.646	535.553	128.442	-	-
	rumen solid fraction	776.806	532.929	122.968	-	-
In situ digestibility	cardoon 48h incubation	-	-	-	591.588	527.409
	cardoon 48h incubation	-	-	-	603.034	541.402
	cardoon 48h incubation	-	-	-	511.477	429.471
	cardoon 48h incubation	-	-	-	558.585	487.062
	cardoon 48h incubation	-	-	-	474.432	384.183
	cardoon 96h incubation	-	-	-	716.517	659.671
	cardoon 96h incubation	-	-	-	715.738	658.735
	cardoon 96h incubation	-	-	-	717.426	660.761
	cardoon 96h incubation	-	-	-	770.267	724.199
	cardoon 96h incubation	-	-	-	660.883	592.88
	cardoon 96h incubation	-	-	-	647.064	576.29

## Sheet: Table S3
Table S3. Relative abundance and prevalence of amplicon sequence variants (ASVs) in cardoon (CRD) and rumen (RMN) samples
ASV ID	Prevalence	RelAbundance	Kingdom	Phylum	Class	Order	Family	Genus	Species
814900edc944f90656234650b4ffa1e0	1	8.02851e-05	Bacteria	Firmicutes	Clostridia	Oscillospirales
afa4c55b1637b1776b5a23cd5c7c8f88	4	0.000913862	Bacteria	Firmicutes	Clostridia	Lachnospirales	Lachnospiraceae	Lachnospiraceae_NK4A136_group	uncultured_bacterium
095bfc1bcba25323e64d84ac633b628e	8	0.00199172	Bacteria	Firmicutes	Clostridia	Christensenellales	Christensenellaceae	Christensenellaceae_R-7_group	uncultured_bacterium
816fec1b0e992d8f782ad4ec0011c2c3	1	2.60191e-05	Bacteria	Chloroflexi	Anaerolineae	Anaerolineales	Anaerolineaceae	Flexilinea	uncultured_rumen
700676e99f04a0fb8b4a1dc7c94e8c64	9	0.0207202	Bacteria	Firmicutes	Clostridia	Oscillospirales	Oscillospiraceae	NK4A214_group
9a1702f4fdf1311f15fc1dadecf96c57	2	3.85271e-05	Bacteria	Firmicutes	Clostridia	Oscillospirales	Oscillospiraceae	UCG-002
e614a78734ce6cd2ef27b5798c1d7209	2	0.000187311	Bacteria	Verrucomicrobiota	Kiritimatiellae	WCHB1-41	WCHB1-41	WCHB1-41	uncultured_rumen
2b0293e446edce5aea4925c7961236c0	1	4.04176e-05	Bacteria	Bacteroidota	Bacteroidia	Bacteroidales	Prevotellaceae	Prevotellaceae_UCG-001
a3ebb90ff46c83d7bb4c24a5577bbb9b	9	0.00407856	Bacteria	Firmicutes	Clostridia	Christensenellales	Christensenellaceae	Christensenellaceae_R-7_group
0ac92c0af648d44158c387926dd2f882	1	0.000141462	Bacteria	Bacteroidota	Bacteroidia	Bacteroidales	Rikenellaceae	Rikenellaceae_RC9_gut_group	uncultured_bacterium
4729b49bafe82ac863c4bd99169362c1	6	0.000309309	Bacteria	Bacteroidota	Bacteroidia	Bacteroidales	Prevotellaceae
9eac2eac14b00f0c7d07615e2adeb731	2	0.00018231	Bacteria	Firmicutes	Clostridia	Peptostreptococcales-Tissierellales	Anaerovoracaceae	Mogibacterium	uncultured_bacterium
a7f496b3812655913a3e12b9027b9af3	1	6.42655e-06	Bacteria	Bacteroidota	Bacteroidia	Bacteroidales	Muribaculaceae	Muribaculaceae	uncultured_bacterium
e315bccaf24f501bf91df3c283c98bed	2	0.00194371	Bacteria	Bacteroidota	Bacteroidia	Bacteroidales	F082	F082	uncultured_bacterium
73b99f28b41cecf2d912c55220789f4b	3	0.000192478	Bacteria	Firmicutes	Clostridia	Lachnospirales	Lachnospiraceae	Lachnospiraceae_NK4A136_group	uncultured_bacterium
aa3f734a791ae7bba1cd80cef95ce92c	9	0.0058167	Bacteria	Firmicutes	Clostridia	Peptococcales	Peptococcaceae	uncultured
150fae65e643a07a09226a35845dafc8	1	8.23167e-06	Bacteria	Verrucomicrobiota	Kiritimatiellae	WCHB1-41	WCHB1-41	WCHB1-41	uncultured_rumen
b2de7e733df87fc6d6a047bf2c7a1de6	5	0.000914133	Bacteria	Firmicutes	Clostridia	Lachnospirales	Lachnospiraceae	Lachnospiraceae_NK4A136_group	uncultured_bacterium
332b6e33adeabed61c344fe45556d794	3	0.000453254	Bacteria	Firmicutes	Clostridia	Christensenellales	Christensenellaceae	Christensenellaceae_R-7_group	uncultured_bacterium
a10f71dd2afd22730420fd36d5618208	1	3.58956e-05	Bacteria	Firmicutes	Clostridia	Christensenellales	Christensenellaceae	Christensenellaceae_R-7_group	uncultured_bacterium
d225e64c60e5cbf49f957dac026ad844	5	0.00101516	Bacteria	Firmicutes	Clostridia	Christensenellales	Christensenellaceae	Christensenellaceae_R-7_group	uncultured_bacterium
0c2523dc1834931cc386aa909c3a260d	7	0.00163714	Bacteria	Firmicutes	Clostridia	Lachnospirales	Lachnospiraceae
37e4a8106f09e060fccc062140993156	1	3.21327e-05	Bacteria	Firmicutes	Clostridia	Peptostreptococcales-Tissierellales	Anaerovoracaceae	Mogibacterium	uncultured_rumen
ecefdff342f9c80a83da9f61712274b7	2	0.000117681	Bacteria	Bacteroidota	Bacteroidia	Bacteroidales	Prevotellaceae	Prevotellaceae_UCG-001	uncultured_rumen
93493cc2ca2299b8d92b3a653017c196	7	0.00141546	Bacteria	Chloroflexi	Anaerolineae	Anaerolineales	Anaerolineaceae	Flexilinea	uncultured_rumen
2e4d47193e7e578ead49463b4274b216	6	0.000449702	Bacteria	Firmicutes	Bacilli	Erysipelotrichales	Erysipelotrichaceae	uncultured	uncultured_bacterium
758aefab6a2a74310261f31c65c9db56	2	0.000312394	Bacteria	Firmicutes	Clostridia	Christensenellales	Christensenellaceae	Christensenellaceae_R-7_group	uncultured_bacterium
109c2d23eeb2aa1b6b6213c9de043272	1	8.46701e-05	Bacteria	Firmicutes	Clostridia
8c96763a413d91ccdce8c677605e7265	9	0.00854277	Bacteria	Bacteroidota	Bacteroidia	Bacteroidales	F082	F082	uncultured_bacterium
c873c99ddaff8a7d88407d44235ca8d3	1	3.29267e-05	Bacteria	Bacteroidota	Bacteroidia	Bacteroidales	F082	F082
af2e67443c60724f010c18b3979faeb1	5	0.000194384	Bacteria	Firmicutes	Clostridia	Lachnospirales	Lachnospiraceae	Lachnospiraceae_UCG-008	uncultured_rumen
fce26dc0c742e04d1b53790420269ed2	1	5.9986e-05	Bacteria	Bacteroidota	Bacteroidia	Bacteroidales	Prevotellaceae	Prevotella
fc5d2127c7b2c50bfdc9897da78dccfb	4	0.000337626	Bacteria	Firmicutes	Clostridia	Oscillospirales	Ruminococcaceae
19b3d352c4a4237fe4f211b92a5ae098	9	0.00561313	Bacteria	Firmicutes	Clostridia	Oscillospirales	Ruminococcaceae	Ruminococcus
02ad5a980fae11153a3ab15f1750411b	2	0.000321835	Bacteria	Firmicutes	Clostridia	Christensenellales	Christensenellaceae	Christensenellaceae_R-7_group	uncultured_bacterium
730654f7df0ec8f9cb71f6f007f3aa37	1	6.74842e-05	Bacteria	Bacteroidota	Bacteroidia	Bacteroidales	Prevotellaceae	Prevotellaceae_UCG-003	uncultured_bacterium
e4a7bc020db52447b76a5819ad1bf983	9	0.0096929	Archaea	Thermoplasmatota	Thermoplasmata	Methanomassiliicoccales	Methanomethylophilaceae	uncultured	methanogenic_archaeon
5736b48e3e890946c1c0d27acc5cde6c	1	0.000156314	Bacteria	Bacteroidota	Bacteroidia	Bacteroidales	Prevotellaceae	Prevotella
6477dec44ebc1853d16b43934cd420fc	3	0.00099449	Bacteria	Firmicutes	Clostridia	Oscillospirales	UCG-010	UCG-010	uncultured_bacterium
b5b1bc44e5296b9b0de788bf5504721b	2	5.92764e-05	Bacteria	Firmicutes	Clostridia	Oscillospirales	[Eubacterium]_coprostanoligenes_group	[Eubacterium]_coprostanoligenes_group
5d5ac2d4dcadf1dc585211cc1ff12cac	6	0.0028525	Bacteria	Bacteroidota	Bacteroidia	Bacteroidales	Prevotellaceae	Prevotellaceae_Ga6A1_group	uncultured_rumen
9c1679add0db216d2b42d03f8de94f9e	3	0.000771956	Bacteria	Bacteroidota	Bacteroidia	Bacteroidales	Muribaculaceae	Muribaculaceae	uncultured_rumen
f4ef888bf5816d00ff6ea311cc80f6d8	2	0.000101182	Bacteria	Firmicutes	Clostridia	Lachnospirales	Lachnospiraceae
07bdaa3dca5d1ef4bb81e14d00da9988	8	0.00204915	Archaea	Thermoplasmatota	Thermoplasmata
5a4a8d11b4c8e83b2dd808978698e089	4	0.000262759	Bacteria	Bacteroidota	Bacteroidia	Bacteroidales
70ff605a802310153770777dd756acff	3	0.000211954	Bacteria	Firmicutes	Clostridia	Peptococcales	Peptococcaceae	uncultured	uncultured_bacterium
49321454f940ef189bc4b21868b46e64	3	0.000129676	Bacteria	Bacteroidota	Bacteroidia	Bacteroidales	Prevotellaceae	Prevotellaceae_UCG-003	uncultured_bacterium
44e0e1065d00febd70251f005f8f0b9a	1	3.58956e-05	Bacteria	Proteobacteria	Alphaproteobacteria	Sphingomonadales	Sphingomonadaceae
113f9c7ffcf5fa9b9ac2c2f24d0e32a1	9	0.0038922	Bacteria	Bacteroidota	Bacteroidia	Bacteroidales	Prevotellaceae	Prevotella	uncultured_rumen
c0bb80febf64d586ff363ef2eb722341	2	0.000151776	Bacteria	Firmicutes	Clostridia	Oscillospirales	Ruminococcaceae	Ruminococcus
2f0b71a92489c1010345c526a386b5e6	1	0.000111675	Bacteria	Bacteroidota	Bacteroidia	Bacteroidales	F082	F082	uncultured_bacterium
1f4101a32db6439fec91e7b008ee904e	1	5.35059e-05	Bacteria	Cyanobacteria	Vampirivibrionia	Gastranaerophilales	Gastranaerophilales	Gastranaerophilales	uncultured_bacterium
4316151d7f97613222a7a03f6493febc	2	8.61279e-05	Bacteria	Firmicutes	Clostridia
e588364e55e9d6322b1f6c01fc6e5a10	1	4.58772e-05	Bacteria	Firmicutes	Clostridia	Oscillospirales	Oscillospiraceae	NK4A214_group
a858566ab57fd4932ba5b0cb1cf2da9f	5	0.00182147	Bacteria	Bacteroidota	Bacteroidia	Bacteroidales	Prevotellaceae
a2957ff4f83484807a80fbe2667ef666	3	0.00096002	Bacteria	Bacteroidota	Bacteroidia	Bacteroidales	F082	F082	uncultured_bacterium
a73d35fd48aa7bb3827c54562ca81db0	1	3.25654e-05	Bacteria	Firmicutes	Clostridia	Oscillospirales	Ruminococcaceae	Ruminococcus	uncultured_rumen
99230e0d18dba0af164d03f0fa6fe345	1	7.49825e-05	Bacteria	Firmicutes	Bacilli	Acholeplasmatales	Acholeplasmataceae	Anaeroplasma
85fc1bf123d2f5774ca445eff6fd494f	1	4.08872e-05	Bacteria	Firmicutes	Clostridia	Peptostreptococcales-Tissierellales	Anaerovoracaceae
c8ca9810afcc6189b7778470863206d0	1	6.69063e-05	Bacteria	Actinobacteriota	Coriobacteriia	Coriobacteriales	Eggerthellaceae	Enterorhabdus	uncultured_bacterium
a7f255d2b695a23fa0d29c73b829306e	3	0.000119444	Bacteria	Proteobacteria	Alphaproteobacteria	Sphingomonadales	Sphingomonadaceae	Sphingomonas
103c2063c0f9143a3ec2b3ad4854e543	1	0.000364733	Bacteria	Firmicutes	Clostridia	Oscillospirales	Ruminococcaceae	Ruminococcus
a67799f1ab46510148dc8e1779d38987	8	0.00618666	Bacteria	Fibrobacterota	Fibrobacteria	Fibrobacterales	Fibrobacteraceae	Fibrobacter	Fibrobacter_sp.
dc1f34479d3a956c33669f35016afbbe	1	1.38147e-05	Bacteria	Firmicutes	Clostridia	Lachnospirales	Lachnospiraceae
468a6779d59d6b8269cf3bf93eec7ec5	7	0.00134611	Bacteria	Firmicutes	Clostridia	Lachnospirales	Lachnospiraceae
f215eceec9aad5902de8a713eaf202ba	8	0.00129793	Bacteria	Firmicutes	Clostridia	Christensenellales	Christensenellaceae	Christensenellaceae_R-7_group	uncultured_bacterium
ad680ec27bb23700876bc3a5bfcbe4c1	1	2.4695e-05	Bacteria	Proteobacteria	Alphaproteobacteria	Rhodospirillales	uncultured	uncultured	uncultured_rumen
0a0edac76a5d329a0cf8b766ca3fcc07	2	0.000342213	Bacteria	Spirochaetota	Spirochaetia	Spirochaetales	Spirochaetaceae	Treponema	uncultured_bacterium
953173390ad43e4059e8d350b5c6f8cf	4	0.000182402	Bacteria	Firmicutes	Clostridia	Peptostreptococcales-Tissierellales
1053c28968a30d00bd0099ef3f716107	6	0.000487672	Bacteria	Bacteroidota	Bacteroidia	Bacteroidales	F082	F082	uncultured_bacterium
7e579551dce9178aafdca04c409e8729	9	0.00380393	Bacteria	Firmicutes	Clostridia	Peptococcales	Peptococcaceae	uncultured	uncultured_rumen
e34bf62fae2ff8c81c3bcb3673b61506	4	0.00132683	Bacteria	Fibrobacterota	Fibrobacteria	Fibrobacterales	Fibrobacteraceae	Fibrobacter
1e64ec330a3aad07bb33c9a6d2d85f0f	2	0.000230372	Bacteria	Bacteroidota	Bacteroidia	Bacteroidales	Rikenellaceae	Rikenellaceae_RC9_gut_group	uncultured_bacterium
9a8c46659d69be9700a667449c94dd26	1	2.9993e-05	Bacteria	Firmicutes	Clostridia	Oscillospirales	[Eubacterium]_coprostanoligenes_group	[Eubacterium]_coprostanoligenes_group	uncultured_bacterium
d3d651096c36dfc007d9cd85f2eba6fb	2	0.000194332	Bacteria	Firmicutes	Clostridia	Lachnospirales	Lachnospiraceae	Lachnospiraceae_NK4A136_group	uncultured_bacterium
083de382cede1a534a91171486d11cfb	4	0.000901117	Bacteria	Firmicutes	Bacilli	Erysipelotrichales	Erysipelotrichaceae	uncultured
02d0dfb44ee482c98e9b1e5545706ee2	1	3.22343e-05	Bacteria	Bacteroidota	Bacteroidia	Bacteroidales	Muribaculaceae	Muribaculaceae	uncultured_bacterium
11ec9ee61349fcdefecb6e8dc5e36341	4	0.00176539	Bacteria	Bacteroidota	Bacteroidia	Bacteroidales	Prevotellaceae	Prevotellaceae_UCG-001	uncultured_bacterium
911ee04b763e7f1e5a2644bd1633863b	9	0.00827105	Bacteria	Bacteroidota	Bacteroidia	Chitinophagales	uncultured	uncultured	uncultured_Bacteroidetes
9d5098637375799c366fce93e4d4efe4	1	9.17543e-05	Bacteria	Firmicutes	Clostridia	Christensenellales	Christensenellaceae	Christensenellaceae_R-7_group	uncultured_bacterium
a5fc4b7e71d52a3c5d1023c91c2cf5a7	1	1.14693e-05	Bacteria	Bacteroidota	Bacteroidia	Bacteroidales	Prevotellaceae	Prevotella	uncultured_rumen
233af268f7e4b97fa8291500fc8b9ee3	8	0.00327269	Bacteria	Firmicutes	Clostridia	Lachnospirales	Lachnospiraceae
fd1936912a66b7040532e70eb697e010	4	0.000635301	Bacteria	Patescibacteria	Saccharimonadia	Saccharimonadales	Saccharimonadaceae	Candidatus_Saccharimonas	uncultured_bacterium
d9bc4fcc4d981973afe698c52001ef7e	6	0.000512131	Bacteria	Firmicutes	Clostridia	Christensenellales	Christensenellaceae	Christensenellaceae_R-7_group	uncultured_bacterium
60e91e0ea16d45c2cb7b642e95d87065	9	0.106635	Bacteria	Fibrobacterota	Fibrobacteria	Fibrobacterales	Fibrobacteraceae	Fibrobacter	Fibrobacter_sp.
8a6999c4ef22034164a96b30691484c9	1	9.94005e-05	Bacteria	Firmicutes	Clostridia	Lachnospirales	Lachnospiraceae
befe97845918f9bec2741b49102db2ca	2	0.000104016	Bacteria	Bacteroidota	Bacteroidia	Bacteroidales	Muribaculaceae	Muribaculaceae	uncultured_bacterium
b7d941a8def7955c9d9652d801d7bcb5	1	7.43403e-06	Bacteria	Bacteroidota	Bacteroidia	Bacteroidales	Prevotellaceae	Prevotella	uncultured_rumen
991546b9913690b088a16e7aee6338ba	1	4.87386e-05	Bacteria	Firmicutes	Clostridia	Lachnospirales	Lachnospiraceae
af45199e60771911302a5932bed5f22f	6	0.00179335	Bacteria	Bacteroidota	Bacteroidia	Bacteroidales	Prevotellaceae	Prevotella	uncultured_rumen
247130d5d83daa264b074bd9488c27c5	4	0.000517416	Bacteria	Firmicutes	Clostridia	Oscillospirales	Oscillospiraceae	NK4A214_group	uncultured_bacterium
1dcca1711232a08a5e97eed14bf3175e	3	0.000667203	Bacteria	Bacteroidota	Bacteroidia	Bacteroidales	Prevotellaceae	Prevotella	uncultured_rumen
2e8de49c0fc9666780d66e74b39e9430	1	7.49825e-05	Bacteria	Spirochaetota	Spirochaetia	Spirochaetales	Spirochaetaceae	Treponema	bacterium_WCE3006
6c7a4c74be3cdb6e7ad22c3794e24fcb	1	7.49825e-06	Bacteria	Firmicutes	Bacilli	Erysipelotrichales	Erysipelatoclostridiaceae	Asteroleplasma	uncultured_Anaeroplasmataceae
0466f2ab73127b707fc5a6ac4cf3a1c7	3	0.000174527	Bacteria	Bacteroidota	Bacteroidia	Bacteroidales	F082	F082
443cedd211059cebda69bfe42ad5e93e	7	0.000700804	Bacteria	Firmicutes	Clostridia	Lachnospirales	Lachnospiraceae
2482e4c5b8bffa77d0e5884f572d7983	1	5.52588e-05	Bacteria	Firmicutes	Clostridia	Lachnospirales	Lachnospiraceae
6ac22c5f97288361318fa92205723b0a	2	0.000246373	Bacteria	Firmicutes	Clostridia	Christensenellales	Christensenellaceae	Christensenellaceae_R-7_group
f822d70643f306c08701b174ef277872	8	0.000860925	Bacteria	Firmicutes	Clostridia	Lachnospirales	Lachnospiraceae	Lachnospiraceae_UCG-008	uncultured_rumen
7cb301d5855e91da387717523a752f94	6	0.00318828	Bacteria	Firmicutes	Clostridia	Christensenellales	Christensenellaceae	Christensenellaceae_R-7_group	uncultured_bacterium
47294e3789a0cebc750c5dc6d10ac0e3	5	0.000408414	Bacteria	Firmicutes	Clostridia	Christensenellales	Christensenellaceae	Christensenellaceae_R-7_group	uncultured_bacterium
8cc7d66ee7dc4961fffcf7601cb3f9b4	5	0.00316842	Bacteria	Spirochaetota	Spirochaetia	Spirochaetales	Spirochaetaceae	Treponema	uncultured_bacterium
ec93a18edd31942bb81df2d9f08f7018	1	3.19072e-05	Bacteria	Firmicutes	Clostridia	Christensenellales	Christensenellaceae	Christensenellaceae_R-7_group	uncultured_bacterium
e7fd4cb4324f61da60c0f24162284894	5	0.000753435	Bacteria	Firmicutes	Clostridia	Lachnospirales	Lachnospiraceae	Butyrivibrio
e2d159164021455787032253c7edc252	1	8.62298e-05	Bacteria	Firmicutes	Bacilli	Erysipelotrichales	Erysipelatoclostridiaceae	UCG-004
1e43e36f8b346bfa93f5c5c9b2749af0	5	0.000191886	Bacteria	Bacteroidota	Bacteroidia	Bacteroidales	F082	F082	uncultured_bacterium
2b383a3bc4a31d658f834c3f5387c706	8	0.00497219	Bacteria	Firmicutes	Clostridia	Oscillospirales	Ruminococcaceae	Ruminococcus
114622709b4f44df9e7151fb404fe64e	2	0.000442524	Bacteria	Firmicutes	Clostridia	Lachnospirales	Lachnospiraceae
563aa2844f00363bff6048163701fb4d	8	0.000836137	Bacteria	Firmicutes	Clostridia	Lachnospirales	Lachnospiraceae
53c390a5b5c5e1b6d3782a843ab4833c	1	6.90735e-05	Bacteria	Planctomycetota	Planctomycetes	Pirellulales	Pirellulaceae	CPla-4_termite_group	uncultured_rumen
a4954268bae197be5a145f048bedd54b	8	0.00256701	Bacteria	Spirochaetota	Spirochaetia	Spirochaetales	Spirochaetaceae	Treponema
32e0bb2ebd1d65d11f79416086c67fa0	2	0.000197089	Bacteria	Bacteroidota	Bacteroidia	Bacteroidales	Bacteroidales_UCG-001	Bacteroidales_UCG-001	uncultured_rumen
c8fb3375b338ca20108992eb18041e97	5	0.000678571	Bacteria	Spirochaetota	Spirochaetia	Spirochaetales	Spirochaetaceae	Treponema	uncultured_bacterium
2b6cee83811dba1818ba0bfed8924b56	3	0.00113907	Bacteria	Firmicutes	Clostridia	Oscillospirales	Oscillospiraceae	NK4A214_group
890c18de9079e7f39c58d5ced55fbfea	3	0.000155606	Bacteria	Bacteroidota	Bacteroidia	Bacteroidales	Prevotellaceae	Prevotella
a90454c8c0780036988ea29b80e0b269	1	6.78028e-05	Bacteria	Firmicutes	Clostridia	Lachnospirales	Lachnospiraceae
b3a928b962fba7f48dc3ee7d460349f1	2	0.00066573	Bacteria	Bacteroidota	Bacteroidia	Bacteroidales	Muribaculaceae	Muribaculaceae	uncultured_bacterium
6fb936d63aa6031649eaeae5e6ecd732	2	0.000160843	Bacteria	Cyanobacteria	Vampirivibrionia	Gastranaerophilales	Gastranaerophilales	Gastranaerophilales	uncultured_rumen
cc37feb8c1e538ad9651fedc37dae240	5	0.000260854	Bacteria	Firmicutes	Bacilli	Izemoplasmatales	Izemoplasmataceae	Izemoplasmataceae	unidentified_rumen
6e0b0fe1d1331aff0cfdbb852f3a4099	2	0.000502495	Bacteria	Firmicutes	Clostridia	Lachnospirales	Lachnospiraceae	Lachnospiraceae_UCG-006	uncultured_rumen
81df172e822967f30fa1b00533cfb324	6	0.00208652	Bacteria	Bacteroidota	Bacteroidia	Bacteroidales	Prevotellaceae	Prevotellaceae_UCG-001	uncultured_bacterium
6dccea405548a68694fc12dbc19bd3e3	2	0.000245471	Bacteria	Firmicutes	Clostridia	Christensenellales	Christensenellaceae	Christensenellaceae_R-7_group	uncultured_bacterium
bb0356c47c374f7ee0fdf241591dd5f0	6	0.000608871	Bacteria	Firmicutes	Clostridia	Lachnospirales	Lachnospiraceae
3bbdd7b60e97ee71a6646dbb79aeaa89	2	0.000113969	Bacteria	Firmicutes	Clostridia	Clostridia_vadinBB60_group	Clostridia_vadinBB60_group	Clostridia_vadinBB60_group
c2cf0944aa3aacff95396e469704c5ed	1	7.49825e-06	Bacteria	Firmicutes	Clostridia	Christensenellales	Christensenellaceae	Christensenellaceae_R-7_group	uncultured_bacterium
e4db3a16614073afcbd25da2e0b550d6	8	0.00172355	Bacteria	Firmicutes	Clostridia	Christensenellales	Christensenellaceae	Christensenellaceae_R-7_group	uncultured_bacterium
dc7e3a3d9571dab6755a202a0ecf1464	2	0.00015983	Bacteria	Bacteroidota	Bacteroidia	Bacteroidales	CAP-aah99b04	CAP-aah99b04	uncultured_bacterium
1fe633f1368cf3a6f5b699319ddf9f2d	2	0.000185142	Bacteria	Bacteroidota	Bacteroidia	Bacteroidales	F082	F082	uncultured_bacterium
6a8e6715cf0bd195ad8a48a6826572e1	6	0.00276769	Bacteria	Spirochaetota	Spirochaetia	Spirochaetales	Spirochaetaceae	Treponema	unidentified_rumen
33f5fa101eb8a13d110398fb1781064c	2	0.000126321	Bacteria	Firmicutes	Bacilli	Acholeplasmatales	Acholeplasmataceae	Anaeroplasma	uncultured_bacterium
f02d234b30b633ff6afa9949892f7245	1	5.20382e-05	Bacteria	Firmicutes	Clostridia	Christensenellales	Christensenellaceae
c5f1a7bc78649923b0aa069f08e944c1	4	0.000580074	Bacteria	Spirochaetota	Spirochaetia	Spirochaetales	Spirochaetaceae	Treponema
3ed6e206123bbfff1a3e779f30ca5726	9	0.0025572	Bacteria	Firmicutes	Clostridia	Christensenellales	Christensenellaceae	Christensenellaceae_R-7_group	uncultured_bacterium
4721d54b122ea4ecd3b4c782367eafec	1	7.6462e-06	Bacteria	Firmicutes	Clostridia	Christensenellales	Christensenellaceae	Christensenellaceae_R-7_group	uncultured_bacterium
15c5405b844680755f039e558ef99a7d	9	0.00328872	Bacteria	Chloroflexi	Anaerolineae	Anaerolineales	Anaerolineaceae	Flexilinea	uncultured_rumen
add3c179539cfb82b3094d29a0f721ac	1	5.18492e-05	Bacteria	Verrucomicrobiota	Lentisphaeria	Victivallales	Victivallaceae	Victivallaceae	uncultured_rumen
a8a0b8f509e382dc7e96c2bea31cb427	6	0.00118879	Bacteria	Bacteroidota	Bacteroidia	Bacteroidales	F082	F082	uncultured_bacterium
320af582a5757dca5ac6cd5fd000742b	1	9.11832e-05	Bacteria	Bacteroidota	Bacteroidia	Bacteroidales	Rikenellaceae	Rikenellaceae_RC9_gut_group	uncultured_bacterium
11d10175c07abb6eef8a2ed489875a09	5	0.00187658	Bacteria	Desulfobacterota	Desulfuromonadia	PB19	PB19	PB19	uncultured_bacterium
917d332a361ed83c3e6baf0e5ec4c9ee	3	0.000350048	Bacteria	Firmicutes	Clostridia	Lachnospirales	Lachnospiraceae
7a73a1b896c509cbe222a843191c0800	4	0.000470919	Bacteria	Firmicutes	Clostridia
4ba30d609841bc2864b3978bbf9b0533	2	0.000298612	Bacteria	Bacteroidota	Bacteroidia	Bacteroidales	Rikenellaceae	Rikenellaceae_RC9_gut_group	uncultured_bacterium
2a9982626cb4c1053f9866a0354e12c3	3	7.72636e-05	Bacteria	Firmicutes	Clostridia	Oscillospirales	[Eubacterium]_coprostanoligenes_group	[Eubacterium]_coprostanoligenes_group	uncultured_bacterium
ff740c5528374b70df20d3aadffdf5b9	3	0.000210361	Bacteria	Firmicutes	Clostridia	Lachnospirales	Lachnospiraceae
04ce62dc759b967ef5365cc17cfc7b7a	3	0.000755281	Bacteria	Firmicutes	Clostridia	Lachnospirales	Lachnospiraceae
ee6268b7e3fcaae6b936a75d7f3c3131	1	4.939e-05	Bacteria	Verrucomicrobiota	Kiritimatiellae	WCHB1-41	WCHB1-41	WCHB1-41	uncultured_rumen
93c009dfb23358e2fd641b33aa09d383	5	0.000440125	Bacteria	Firmicutes	Clostridia	Christensenellales	Christensenellaceae	Christensenellaceae_R-7_group	uncultured_bacterium
a703786d700432f69f0ef364a9b0dd27	4	0.000282914	Bacteria	Firmicutes	Clostridia	Lachnospirales	Lachnospiraceae	Lachnospiraceae_NK4A136_group	uncultured_bacterium
e529546023d8143f8a7d7cefb6484c7d	7	0.00188089	Bacteria	Spirochaetota	Spirochaetia	Spirochaetales	Spirochaetaceae	Treponema	uncultured_bacterium
4665ec912a17658378a4886f41b98981	1	0.000109251	Bacteria	Firmicutes	Clostridia	Christensenellales	Christensenellaceae	Christensenellaceae_R-7_group	uncultured_bacterium
a15d4c9e2facf475cc3f2243031e5f50	4	0.000248483	Bacteria	Firmicutes	Clostridia	Lachnospirales	Lachnospiraceae
566477914b528000add6438dfc6753a4	1	7.43403e-06	Bacteria	Firmicutes	Bacilli	Erysipelotrichales	Erysipelatoclostridiaceae	UCG-004	uncultured_bacterium
c8902d5444a9f8052b4a41a650089427	1	7.27517e-05	Bacteria	Proteobacteria	Alphaproteobacteria	Rickettsiales	uncultured	uncultured
26d8c2230d61c3c413124701a7bc8b4f	4	0.000188201	Bacteria	Bacteroidota	Bacteroidia	Bacteroidales	Marinifilaceae	uncultured	uncultured_rumen
3c144ceef473d7bd210cd5ae900ba55c	6	0.000931272	Bacteria	Firmicutes	Clostridia	Lachnospirales	Lachnospiraceae
42c152b20bbdea1a148a42c59136ba67	1	0.000174986	Bacteria	Bacteroidota	Bacteroidia	Bacteroidales	Muribaculaceae	Muribaculaceae	uncultured_bacterium
526e46bde808939305b18dac834f24bc	4	0.00104452	Bacteria	Firmicutes	Clostridia	Lachnospirales	Lachnospiraceae	[Eubacterium]_hallii_group	uncultured_rumen
6785a62af4d0d505b1e30e2877186333	8	0.00216685	Bacteria	Firmicutes	Clostridia	Lachnospirales	Lachnospiraceae	[Ruminococcus]_gauvreauii_group	uncultured_rumen
48761f7266086ece9e927f86956f3477	9	0.00271515	Bacteria	Firmicutes	Clostridia	Oscillospirales	UCG-011	UCG-011	uncultured_rumen
f9ed157be1b517479931614bf465f72d	8	0.00497824	Bacteria	Firmicutes	Clostridia	Christensenellales	Christensenellaceae	Christensenellaceae_R-7_group	unidentified_rumen
3554458d6a0e9d6ecc7d9a12af9a0ff8	4	0.000297728	Bacteria	Bacteroidota	Bacteroidia	Bacteroidales	Rikenellaceae	Rikenellaceae_RC9_gut_group	uncultured_bacterium
a3a02144ba25af1888d250ce36820278	6	0.00108495	Bacteria	Firmicutes	Clostridia	Clostridia	Hungateiclostridiaceae	Saccharofermentans	uncultured_bacterium
c82ef572373569cbb5290c404fa45231	1	7.81571e-05	Bacteria	Bacteroidota	Bacteroidia	Bacteroidales	Rikenellaceae	Rikenellaceae_RC9_gut_group	uncultured_bacterium
8674236f51c8c8de6f3db1229b5d1872	4	0.000358584	Bacteria	Firmicutes	Clostridia	Oscillospirales	UCG-010	UCG-010
5964353c060a0ff0fb2e73e567250ab1	3	0.00144975	Bacteria	Bacteroidota	Bacteroidia	Bacteroidales	Rikenellaceae	Rikenellaceae_RC9_gut_group	Bacteroidales_bacterium
4c6ec0e5c4fadd6621f5f98d831171f1	7	0.0010861	Bacteria	Firmicutes	Clostridia	Lachnospirales	Lachnospiraceae
790df4025623b76c17763bc65c9e5b9b	1	7.82833e-05	Bacteria	Firmicutes	Bacilli	RF39	RF39	RF39	uncultured_bacterium
b60ddbb0bd2001ddf6f567c2fe8d080e	9	0.00186864	Bacteria	Bacteroidota	Bacteroidia	Bacteroidales	Prevotellaceae	Prevotella	uncultured_rumen
77b01e0d9f8c8b876ca4437d64b1e42d	8	0.00288542	Bacteria	Firmicutes	Clostridia	Peptostreptococcales-Tissierellales	Anaerovoracaceae	Family_XIII_AD3011_group
6637904b71c235563286240033dd3ec3	2	0.000194734	Bacteria	Firmicutes	Clostridia	Clostridia	Hungateiclostridiaceae	Saccharofermentans	uncultured_bacterium
4ac0273b9bcfc8b17bef35e78d654bd7	1	0.000101226	Bacteria	Firmicutes	Clostridia	Christensenellales	Christensenellaceae	Christensenellaceae_R-7_group	uncultured_bacterium
0a80d3844cc5d481ff7f6651e10a9a68	7	0.00102256	Bacteria	Firmicutes	Clostridia	Christensenellales	Christensenellaceae	Christensenellaceae_R-7_group	uncultured_bacterium
6ee5c492d7ca53ecf5dc0ff24f3c5222	5	0.000318587	Bacteria	Firmicutes	Clostridia	Lachnospirales	Lachnospiraceae
499c044629c325f1720e7473734298d2	1	1.14693e-05	Bacteria	Actinobacteriota	Coriobacteriia	Coriobacteriales	Atopobiaceae	Atopobium	uncultured_bacterium
a8562841cf8931de7daf8eef95cdf1ef	1	7.43403e-06	Bacteria	Firmicutes	Clostridia	Clostridia_UCG-014	Clostridia_UCG-014	Clostridia_UCG-014	uncultured_bacterium
e8956465d73e75b346a63314f35e8403	8	0.00140439	Bacteria	Synergistota	Synergistia	Synergistales	Synergistaceae	uncultured	uncultured_bacterium
dba1db29b27aff2a893af8b81294c1e0	2	4.9935e-05	Bacteria	Actinobacteriota	Actinobacteria	Corynebacteriales	Nocardiaceae	Williamsia	Williamsia_faeni
54bbbcc06172c59d3cee69bda07d4dfc	5	0.000604661	Bacteria	Firmicutes	Clostridia	Oscillospirales	Oscillospiraceae	NK4A214_group	uncultured_bacterium
ae5dc14c18a9c789e4c89aec5f02fefe	1	0.000152286	Bacteria	Firmicutes	Clostridia	Oscillospirales	Ruminococcaceae
8931065328e82a11fe174f785d0d1cb5	1	5.73465e-05	Bacteria	Bacteroidota	Bacteroidia	Bacteroidales	F082	F082	uncultured_bacterium
2bc7292324dc769baa19dc8903445b6e	1	3.71702e-06	Bacteria	Firmicutes	Clostridia	Oscillospirales	Oscillospiraceae	NK4A214_group	uncultured_bacterium
ade2a5b9a63f852483494f5dd19db97d	7	0.00177348	Bacteria	Bacteroidota	Bacteroidia	Bacteroidales	Rikenellaceae	Rikenellaceae_RC9_gut_group	uncultured_bacterium
d502f678762f9f468d2fcc9d5d16c40d	6	0.00250119	Bacteria	Bacteroidota	Bacteroidia	Bacteroidales	Prevotellaceae
1aae6d8da0d822745275675620c7e6f6	3	0.000273924	Bacteria	Proteobacteria	Alphaproteobacteria	Rhizobiales	Rhizobiaceae	Allorhizobium-Neorhizobium-Pararhizobium-Rhizobium
2fe75c5f6d39efe3653b87ce1b20d287	2	0.000341361	Bacteria	Bacteroidota	Bacteroidia	Bacteroidales	Prevotellaceae	Prevotella	uncultured_bacterium
e34aafc097a01527a72ec2ceb5231701	5	0.000727617	Bacteria	Bacteroidota	Bacteroidia	Bacteroidales	Muribaculaceae	Muribaculaceae	uncultured_rumen
d247c4b357635dbc6aa24c73c6f4b01c	9	0.048317	Bacteria	Firmicutes	Clostridia	Lachnospirales	Lachnospiraceae
ed27d650121c9519f1566d4a86e5ff91	5	0.000361535	Bacteria	Firmicutes	Clostridia	Peptostreptococcales-Tissierellales	Anaerovoracaceae	Mogibacterium	uncultured_bacterium
1bc175313134348ca6c7244fa2a041d5	1	7.26389e-05	Bacteria	Bacteroidota	Bacteroidia	Bacteroidales	Prevotellaceae	Prevotellaceae_UCG-003
1460a582b346f680281b5b33fe0ed3da	1	3.85593e-05	Bacteria	Firmicutes	Negativicutes	Veillonellales-Selenomonadales	Selenomonadaceae	Veillonellaceae_UCG-001	uncultured_bacterium
4b450ab6dfd7585731e6448a69a1483a	6	0.00130597	Bacteria	Firmicutes	Clostridia	Lachnospirales	Lachnospiraceae	Butyrivibrio	uncultured_rumen
71e7ee436b7021b30ee28bca9d140cb0	2	0.000238325	Bacteria	Firmicutes	Clostridia	Lachnospirales	Lachnospiraceae
2861ec7054c8c644169911bdcab952fa	9	0.0143342	Bacteria	Firmicutes	Clostridia	Lachnospirales	Lachnospiraceae
eff0fbf24d08e7fc69d0462df317fcc0	4	0.000637481	Bacteria	Bacteroidota	Bacteroidia	Bacteroidales	Rikenellaceae	Rikenellaceae_RC9_gut_group	uncultured_bacterium
a812397a7b770e4dc72d537f3615971d	1	0.000105913	Bacteria	Firmicutes	Clostridia	Lachnospirales	Lachnospiraceae
06e1a35a3f931ca53a36b1b152008ecb	2	0.000647669	Bacteria	Firmicutes	Clostridia	Christensenellales	Christensenellaceae	Christensenellaceae_R-7_group	uncultured_bacterium
740efd47afeebb207ace0593b028ede5	5	0.000522734	Bacteria	Spirochaetota	Spirochaetia	Spirochaetales	Spirochaetaceae	Treponema	uncultured_bacterium
2d515b3b1a5245287d2a8cb8d675d1eb	9	0.00617139	Bacteria	Spirochaetota	Spirochaetia	Spirochaetales	Spirochaetaceae	Treponema	uncultured_bacterium
0407c2020a0909fed79875f6803a44e2	3	0.000182188	Bacteria	Bacteroidota	Bacteroidia	Bacteroidales	Prevotellaceae	Prevotella
abc07ecad1238a23f898510fe0fc3069	1	9.2098e-06	Bacteria	Spirochaetota	Spirochaetia	Spirochaetales	Spirochaetaceae	Treponema	Treponema_ruminis
dd83fa272528ed79f1cdcb2b5e90469b	3	0.00101018	Bacteria	Bacteroidota	Bacteroidia	Bacteroidales	Rikenellaceae	Rikenellaceae_RC9_gut_group	uncultured_bacterium
466cfffc411a5f0bc838683954fadc46	6	0.00206375	Bacteria	Actinobacteriota	Coriobacteriia	Coriobacteriales	Atopobiaceae	Coriobacteriaceae_UCG-002	uncultured_bacterium
7958de4e5130ff1efed15291d0834991	1	0.000141462	Bacteria	Bacteroidota	Bacteroidia	Bacteroidales	Prevotellaceae	Prevotella
f7f5eca4229d378171d3ad3d5b5794b5	3	0.000385174	Bacteria	Firmicutes	Clostridia	Oscillospirales	Oscillospiraceae	NK4A214_group
5c4d39703c5a0b5c5a5b7d07cea4cc10	2	0.00038972	Bacteria	Fibrobacterota	Fibrobacteria	Fibrobacterales	Fibrobacteraceae	Fibrobacter	Fibrobacter_sp.
268c2838e913f65e60bcf9006610af6c	1	7.6462e-06	Bacteria	Bacteroidota	Bacteroidia	Bacteroidales	Rikenellaceae	Rikenellaceae_RC9_gut_group	uncultured_bacterium
45f90b68a3d17b7873d20b07277a8e0e	3	0.000970806	Bacteria	Firmicutes	Clostridia	Peptostreptococcales-Tissierellales	Anaerovoracaceae	Anaerovorax
919f0a8018515b68d2c7ddacbb219c14	2	0.000201893	Bacteria	Firmicutes	Clostridia	Oscillospirales	[Eubacterium]_coprostanoligenes_group	[Eubacterium]_coprostanoligenes_group	uncultured_bacterium
61dea939a4544694bc5d839c4bb2a29a	2	0.000327616	Bacteria	Bacteroidota	Bacteroidia	Bacteroidales	Muribaculaceae	Muribaculaceae	uncultured_rumen
1fe7b51af3dc43449a4795c64d852d1b	3	0.00135246	Bacteria	Bacteroidota	Bacteroidia	Bacteroidales	Rikenellaceae	Rikenellaceae_RC9_gut_group	uncultured_bacterium
7d1925c2d9fee8533f34a321b755fdc3	1	0.000102825	Bacteria	Bacteroidota	Bacteroidia	Bacteroidales	F082	F082
5becd33eef370e3a5359e3b9053e3b51	1	5.57552e-05	Bacteria	Firmicutes	Clostridia	Peptostreptococcales-Tissierellales	Anaerovoracaceae	Family_XIII_AD3011_group	uncultured_rumen
28ead9af9956b475120f6d3fce95fe0d	2	0.00022415	Bacteria	Firmicutes	Clostridia	Lachnospirales	Lachnospiraceae
6e5f95ea4e0f320a6897fb822ee4815c	2	0.000168162	Bacteria	Bacteroidota	Bacteroidia	Bacteroidales	Muribaculaceae	Muribaculaceae	uncultured_rumen
b189bb2901bfb0afd75e9f9cac86530a	2	0.000214274	Bacteria	Proteobacteria	Gammaproteobacteria	Aeromonadales	Succinivibrionaceae	Succinivibrionaceae_UCG-002	uncultured_rumen
d06d6e7167940e622c26769bc2a0022b	1	9.2098e-06	Bacteria	Spirochaetota	Spirochaetia	Spirochaetales	Spirochaetaceae	Treponema	uncultured_bacterium
4732072834cd4336d47f0af83e577090	4	0.000169127	Bacteria	Firmicutes	Clostridia	Oscillospirales	[Eubacterium]_coprostanoligenes_group	[Eubacterium]_coprostanoligenes_group	uncultured_bacterium
8c392c96ae5de92217f2fbc1a180abb9	3	0.0010124	Bacteria	Firmicutes	Clostridia	Lachnospirales	Lachnospiraceae	[Eubacterium]_ruminantium_group	uncultured_bacterium
e0d6a445984a2e2e6564db0e3d07e9eb	2	8.12479e-05	Bacteria	Firmicutes	Clostridia	Oscillospirales	Oscillospiraceae	UCG-005
17b976e9d499a1dcb0871b85efa07560	1	0.000136775	Bacteria	Firmicutes	Clostridia	Lachnospirales	Lachnospiraceae	[Eubacterium]_ruminantium_group	uncultured_bacterium
ce80358d3e98db7516ad229f644ddd69	1	1.14693e-05	Bacteria	Bacteroidota	Bacteroidia	Chitinophagales	Chitinophagaceae	Taibaiella	uncultured_bacterium
de77ef635fbf20353366473b4a9f25e7	9	0.00116	Bacteria	Bacteroidota	Bacteroidia	Bacteroidales	Prevotellaceae
fa7ed0a14b3c28fa676b4b3958df85e4	4	0.00289366	Bacteria	Firmicutes	Clostridia	Oscillospirales	Ruminococcaceae	Ruminococcus
c7364b4e7a15f4b8ab70df094ed6318f	6	0.000435702	Bacteria	Firmicutes	Clostridia	Oscillospirales	Oscillospiraceae	UCG-005
1c5d07f024563cff31c0b2c84ccbb7d5	1	4.11584e-05	Bacteria	Firmicutes	Clostridia	Oscillospirales	UCG-010	UCG-010	uncultured_bacterium
b8cdba602bce99fe8a29f49f53773e72	1	2.67617e-05	Bacteria	Bacteroidota	Bacteroidia	Bacteroidales	Rikenellaceae	U29-B03	uncultured_rumen
986055a239e09706da8133849354e71e	9	0.00291432	Bacteria	Actinobacteriota	Coriobacteriia	Coriobacteriales	Atopobiaceae	Atopobium
2a48a7fc0218e40625c810b41e158da4	9	0.00418336	Bacteria	Firmicutes	Clostridia
926e2a254d75e2d9bc27036f40c9cbe3	3	0.000440903	Bacteria	Firmicutes	Clostridia	Peptostreptococcales-Tissierellales	Anaerovoracaceae	Mogibacterium	uncultured_rumen
8d9238bc72b8ee55634a7eccc3c3f1d2	1	0.000218139	Bacteria	Bacteroidota	Bacteroidia	Bacteroidales	Bacteroidales_BS11_gut_group	Bacteroidales_BS11_gut_group	uncultured_bacterium
6378896451560d80fa805318f1a4f970	4	0.00184152	Bacteria	Bacteroidota	Bacteroidia	Bacteroidales	Muribaculaceae	Muribaculaceae	uncultured_bacterium
d23c8976c0db980f8b0d1aa951a68e87	9	0.0110837	Bacteria	Firmicutes	Clostridia	Oscillospirales	Ruminococcaceae	Ruminococcus
a41e0a06e18230d508b9aa2f0ed1c039	7	0.000487163	Bacteria	Bacteroidota	Bacteroidia	Bacteroidales	Prevotellaceae	Prevotella	Prevotella_ruminicola
999ecad33c6a6b0a25981d18489897d1	3	0.000233235	Bacteria	Firmicutes	Clostridia	Christensenellales	Christensenellaceae	Christensenellaceae_R-7_group	uncultured_bacterium
898358dea65f4dd2b1d19d5d1a26f3cd	1	5.20382e-05	Bacteria	Firmicutes	Clostridia	Oscillospirales	Oscillospiraceae	NK4A214_group	uncultured_bacterium
5728834e83665cc74a0c0b563a98bf16	2	0.000630566	Bacteria	Bacteroidota	Bacteroidia	Bacteroidales	Rikenellaceae	Rikenellaceae_RC9_gut_group	uncultured_bacterium
d75a5ae9856bb2828f2d65a2c25642fe	1	0.000110518	Bacteria	Bacteroidota	Bacteroidia	Bacteroidales	Prevotellaceae	Prevotella
00ff47b2eeaf4b2f8fba825481088873	2	0.000416529	Bacteria	Firmicutes	Clostridia	Lachnospirales	Lachnospiraceae
836cb1e7c2911c034cf2820b9aca93bd	5	0.000647265	Bacteria	Firmicutes	Clostridia	Peptostreptococcales-Tissierellales	Anaerovoracaceae	Anaerovorax	uncultured_rumen
e6c23b113faede6ff59acdb3c180a976	2	0.000261427	Bacteria	Bacteroidota	Bacteroidia	Bacteroidales	Prevotellaceae	Prevotella	uncultured_rumen
c44a4dc4af68e4bb0f7b767625191ae2	6	0.00159995	Bacteria	Firmicutes	Clostridia	Lachnospirales	Lachnospiraceae
efb5a1176f343ad2f74a6e6f21a6a570	1	4.20541e-05	Bacteria	Bacteroidota	Bacteroidia	Bacteroidales	Prevotellaceae	Prevotellaceae_UCG-003
330b5a585286e82f517c50ed8e23f403	5	0.000559483	Bacteria	Firmicutes	Negativicutes	Veillonellales-Selenomonadales	Selenomonadaceae	Veillonellaceae_UCG-001	uncultured_bacterium
83aa1c74c2d2a652a75440cfe974962f	4	0.000244405	Bacteria	Bacteroidota	Bacteroidia	Bacteroidales	Muribaculaceae	Muribaculaceae	uncultured_rumen
82a66a2c6898a15d5b5ae24bb8e09fc9	1	0.000126379	Bacteria	Firmicutes	Clostridia	Oscillospirales	Oscillospiraceae	NK4A214_group
c71491295bb35e017f9ec19e0e22fdb6	5	0.000242459	Bacteria	Firmicutes	Clostridia	Oscillospirales	[Eubacterium]_coprostanoligenes_group	[Eubacterium]_coprostanoligenes_group	uncultured_bacterium
ca60a3cf9295254e0f5cf8e4223eb614	6	0.00121932	Bacteria	Firmicutes	Clostridia	Christensenellales	Christensenellaceae	Christensenellaceae_R-7_group	uncultured_bacterium
ec49260f08d6454b9eea5d0ad2e1e30f	6	0.000682386	Bacteria	Firmicutes	Clostridia	Oscillospirales	[Eubacterium]_coprostanoligenes_group	[Eubacterium]_coprostanoligenes_group	uncultured_bacterium
784ba6bee1b71471e24f9327bc5cc246	1	7.49825e-06	Bacteria	Firmicutes	Clostridia	Oscillospirales	Oscillospiraceae	UCG-002
cf665caa2a7273f7b4c2d563c5f9d315	1	1.12474e-05	Bacteria	Bacteroidota	Bacteroidia	Bacteroidales	Rikenellaceae	Rikenellaceae_RC9_gut_group	uncultured_bacterium
05433fcaff3171d529028dabb8ba2e7f	3	0.000493523	Bacteria	Firmicutes	Negativicutes	Veillonellales-Selenomonadales	Selenomonadaceae	Veillonellaceae_UCG-001	uncultured_bacterium
8964fbaf2e7d3ab682f5a695d822ed9f	1	6.44686e-05	Bacteria	Actinobacteriota	Coriobacteriia	Coriobacteriales	Eggerthellaceae	Enterorhabdus	uncultured_bacterium
a1d97a5872f5fb292c502a67b5d74318	2	0.000140236	Bacteria	Bacteroidota	Bacteroidia	Bacteroidales	Prevotellaceae	Prevotella	uncultured_rumen
3d5384cf1eaa1f35f9a801e784ac17e9	1	7.6462e-05	Bacteria	Firmicutes	Clostridia	Lachnospirales	Lachnospiraceae
3295952a5cb0b024344d13022c4bb487	2	0.000493147	Bacteria	Bacteroidota	Bacteroidia	Bacteroidales	Rikenellaceae	Rikenellaceae_RC9_gut_group
68ad08b4e08d6df22f0b2903584bccdf	9	0.00480911	Bacteria	Firmicutes	Clostridia	Lachnospirales	Lachnospiraceae	Oribacterium	rumen_bacterium
2a619ad540ca95e9df0aa456795b583a	8	0.00128082	Bacteria	Firmicutes	Negativicutes	Veillonellales-Selenomonadales	Selenomonadaceae	Schwartzia	uncultured_bacterium
ea7f83f14f8f894be33add60ca1231b8	4	0.000463373	Bacteria	Bacteroidota	Bacteroidia	Bacteroidales	F082	F082	uncultured_bacterium
accabc6b3b2c5bdde851fbf60a2f65f3	1	4.20541e-05	Bacteria	Firmicutes	Bacilli	Erysipelotrichales	Erysipelotrichaceae	uncultured
df4e404ca157a54857c5f90754d13add	6	0.0012824	Bacteria	Bacteroidota	Bacteroidia	Bacteroidales	F082	F082	uncultured_bacterium
c22b11c57b78da2f236fd5a0635624e8	3	0.000804026	Bacteria	Desulfobacterota	Desulfuromonadia	Bradymonadales	Bradymonadales	Bradymonadales	uncultured_rumen
22e2f527e0ede96a8314bcf85a1fa864	7	0.00220877	Bacteria	Bacteroidota	Bacteroidia	Bacteroidales	F082	F082	uncultured_bacterium
efaa8f47627baaf3af4d7326bb33b07b	9	0.010552	Bacteria	Actinobacteriota	Coriobacteriia	Coriobacteriales	Atopobiaceae
42dc102f9253efa895e3c5292d18deb6	3	0.0003345	Bacteria	Bacteroidota	Bacteroidia	Bacteroidales	Bacteroidetes_BD2-2	Bacteroidetes_BD2-2	uncultured_rumen
d2ec117df0529483df5c525c7d874630	1	1.30262e-05	Bacteria	Bacteroidota	Bacteroidia	Bacteroidales	F082	F082	uncultured_bacterium
67f8d2b2466bcb623ef5e6fd60576447	1	1.49965e-05	Bacteria	Firmicutes	Clostridia	Lachnospirales	Lachnospiraceae
e1add103a64dcd60f417d7399ccf0c8b	1	3.5346e-05	Bacteria	Bacteroidota	Bacteroidia	Bacteroidales
61450ef4260821582102d9e224996dac	4	0.000308133	Bacteria	Firmicutes	Clostridia	Christensenellales	Christensenellaceae	Christensenellaceae_R-7_group	uncultured_bacterium
9ce6e0ed6f2fc16166a3a60e4c039981	3	0.000274945	Bacteria	Firmicutes	Clostridia	Christensenellales	Christensenellaceae	Christensenellaceae_R-7_group	uncultured_bacterium
b58ce358cc66946adfe5742f64fd1a75	1	8.74931e-05	Bacteria	Bacteroidota	Bacteroidia	Bacteroidales	Prevotellaceae	Prevotella	uncultured_rumen
f042a3cbf8b2cb803757346429af888b	1	4.939e-05	Bacteria	Cyanobacteria	Vampirivibrionia	Gastranaerophilales	Gastranaerophilales	Gastranaerophilales	uncultured_bacterium
cd6cba9ebc59fd5d8702895a583cf819	2	0.000135404	Bacteria	Firmicutes	Clostridia	Oscillospirales	Oscillospiraceae
2aef094186ff31effe94fcab7ed33ec3	1	6.99692e-05	Bacteria	Proteobacteria	Alphaproteobacteria	Rhizobiales	Rhizobiaceae
ebe0f1c10572acc8b8771612acf24681	1	8.08352e-06	Bacteria	Firmicutes	Clostridia	Oscillospirales	Ruminococcaceae	Ruminococcus	uncultured_bacterium
b9bb7e1e7d4802f880eacd1ef940630b	1	7.9768e-06	Bacteria	Bacteroidota	Bacteroidia	Bacteroidales	Prevotellaceae	Prevotellaceae_UCG-001
a800ed9edb7d52fb95e6a3c6f7271da2	1	2.62439e-05	Bacteria	Bacteroidota	Bacteroidia	Bacteroidales	Prevotellaceae	Prevotella	uncultured_rumen
9b349a81b12588b1744ec4cdd4c3f237	2	0.00011534	Bacteria	Spirochaetota	Spirochaetia	Spirochaetales	Spirochaetaceae	Treponema	uncultured_bacterium
5a86e02915b7870af762fb58c9fdb049	8	0.00692027	Bacteria	Spirochaetota	Spirochaetia	Spirochaetales	Spirochaetaceae	Treponema	uncultured_bacterium
d83cd8397f03c2f520ba475cb08f5e97	1	1.12474e-05	Bacteria	Bacteroidota	Bacteroidia	Bacteroidales	Prevotellaceae	Prevotella	uncultured_bacterium
5ec97ac04b9d841b9e95d3e3820de204	1	1.87456e-05	Bacteria	Bacteroidota	Bacteroidia	Bacteroidales	F082	F082	uncultured_bacterium
96574bcb0f05f2adefa12307956706e9	1	8.23167e-06	Bacteria	Chloroflexi	Anaerolineae
7112f71620bc2b9a9fa0e829d55f4fc0	8	0.0216191	Bacteria	Actinobacteriota	Coriobacteriia	Coriobacteriales	Atopobiaceae	Atopobium
5b09c8597a00168dc213764b18915c27	5	0.00129266	Bacteria	Bacteroidota	Bacteroidia	Bacteroidales	Prevotellaceae	Prevotellaceae_NK3B31_group
eebdfdff806eb90fa6e0009b6d633492	4	0.000283362	Bacteria	Firmicutes	Clostridia	Lachnospirales	Lachnospiraceae	Acetitomaculum
dfbae72c608b40e3a5c28e2678473423	1	9.2098e-06	Bacteria	Bacteroidota	Bacteroidia	Bacteroidales	Prevotellaceae	Prevotella
703758eb4e64074b632eeb34df91a194	1	3.23341e-05	Bacteria	Firmicutes	Clostridia	Lachnospirales	Lachnospiraceae	[Eubacterium]_xylanophilum_group	uncultured_bacterium
80760bb900abc7a8ff023cd095d46175	2	7.48255e-05	Bacteria	Firmicutes	Clostridia	Lachnospirales	Lachnospiraceae
3b245a36b9730e9d95f9150f4ef65f72	1	2.39304e-05	Bacteria	Firmicutes	Bacilli	RF39	RF39	RF39	uncultured_bacterium
9c6c6ec5a711dc70dbdb8cd63f37d893	7	0.000580927	Bacteria	Spirochaetota	Spirochaetia	Spirochaetales	Spirochaetaceae	Sediminispirochaeta	uncultured_rumen
b96341b19fe1479273df3fff0980ce40	1	0.000127629	Bacteria	Bacteroidota	Bacteroidia	Bacteroidales	F082	F082	uncultured_bacterium
7d6c4601d0713b2d82d1aade4828a3e7	6	0.00168663	Bacteria	Firmicutes	Bacilli	Erysipelotrichales	Erysipelotrichaceae	Solobacterium	uncultured_rumen
f097823b251096741f843b0a418cc9e6	1	4.04176e-05	Bacteria	Bacteroidota	Bacteroidia	Bacteroidales	Prevotellaceae
e5e578b52a436bd469972dbb2a8df6dd	4	0.000755198	Bacteria	Firmicutes	Clostridia	Lachnospirales	Lachnospiraceae
6df0de914965ac15df46971a395b151c	5	0.00969215	Bacteria	Firmicutes	Clostridia	Oscillospirales	Ruminococcaceae	Ruminococcus
e2d5457335bae80f20fdb24c922ec71f	1	7.49825e-05	Bacteria	Bacteroidota	Bacteroidia	Bacteroidales	Rikenellaceae	Rikenellaceae_RC9_gut_group	uncultured_bacterium
83ee87e510138041b3eeae220b8cb8be	3	0.00273192	Bacteria	Firmicutes	Clostridia	Lachnospirales	Lachnospiraceae	Butyrivibrio
52de9c72adb8db7a8255d664aaae62c8	7	0.0015311	Bacteria	Firmicutes	Bacilli	Acholeplasmatales	Acholeplasmataceae	Anaeroplasma	uncultured_rumen
ce6c74a782fecff159896af21c91adb8	3	0.000587933	Bacteria	Patescibacteria	Gracilibacteria	Absconditabacteriales_(SR1)	Absconditabacteriales_(SR1)	Absconditabacteriales_(SR1)	uncultured_rumen
f15a56d3843a4de7dca79949427c6813	2	0.000130986	Bacteria	Firmicutes	Clostridia
803337a07ce6c5d2aa8d5e4889907e89	1	4.44594e-05	Bacteria	Firmicutes	Clostridia	Lachnospirales	Lachnospiraceae
5690a3b9649b19605295aeaf72377443	4	0.000163818	Bacteria	Firmicutes	Clostridia	Oscillospirales	[Eubacterium]_coprostanoligenes_group	[Eubacterium]_coprostanoligenes_group	uncultured_bacterium
43253a6bb4fc278f68b27332a27a9e8f	4	0.00112878	Bacteria	Bacteroidota	Bacteroidia	Bacteroidales	F082	F082	uncultured_bacterium
2082a7c21a9a000cc2a1ef9d7afeca97	7	0.0113362	Bacteria	Firmicutes	Clostridia	Oscillospirales	Ruminococcaceae	Ruminococcus
49c8adcf187e5474fee3236104a90874	1	2.4695e-05	Bacteria	Firmicutes	Clostridia	Christensenellales	Christensenellaceae	Christensenellaceae_R-7_group	uncultured_bacterium
d4db8b7b2f64c868c6596c60767f1ebc	3	0.000382579	Bacteria	Firmicutes	Clostridia	Oscillospirales	UCG-010	UCG-010	uncultured_bacterium
ea6d4d831d0efb910b164d0cb60232fb	1	5.25429e-05	Bacteria	Bacteroidota	Bacteroidia	Bacteroidales	Prevotellaceae	Prevotellaceae_UCG-001	uncultured_bacterium
e26ad37c39ab861db2951826c935c784	1	6.74788e-05	Bacteria	Firmicutes	Clostridia	Christensenellales	Christensenellaceae	Christensenellaceae_R-7_group	uncultured_bacterium
81b30887abf2634567de3441d12733c4	1	7.6462e-06	Bacteria	Firmicutes	Clostridia	Peptostreptococcales-Tissierellales	Anaerovoracaceae	Family_XIII_AD3011_group
b922b8a1e599d726f0293b22a445c420	5	0.00130417	Bacteria	Firmicutes	Clostridia	Oscillospirales
b18cc344fcad9449d75411d7897b681a	2	0.000237905	Bacteria	Firmicutes	Clostridia	Lachnospirales	Lachnospiraceae	[Eubacterium]_hallii_group	uncultured_rumen
e7159afd459f1067eb8094c2f3c8d6cc	5	0.000448175	Bacteria	Bacteroidota	Bacteroidia	Bacteroidales	Prevotellaceae	Prevotella	uncultured_rumen
a9517dfe1736a95769f8a50c24de56a6	4	0.00414561	Bacteria	Firmicutes	Clostridia	Eubacteriales	Eubacteriaceae	Pseudoramibacter	uncultured_bacterium
3e931a9f1df81b6d7fe460234acfa340	5	0.000759343	Bacteria	Firmicutes	Clostridia	Lachnospirales	Lachnospiraceae
206a383aaca7f6bfedc640d1478eb38d	1	0.00013742	Bacteria	Bacteroidota	Bacteroidia	Bacteroidales	Prevotellaceae	Prevotellaceae_UCG-001
e0fde225b25dc4702f83cd986dfc16a4	8	0.00604612	Bacteria	Actinobacteriota	Coriobacteriia	Coriobacteriales	Atopobiaceae	Coriobacteriaceae_UCG-002	uncultured_bacterium
f4cc9ea4de47ec4c85566cb9be44b0d4	2	0.000375126	Bacteria	Firmicutes	Clostridia	Lachnospirales	Lachnospiraceae	Butyrivibrio	uncultured_rumen
efe730c788d8547bcccef8821e33113d	9	0.00252078	Bacteria	Firmicutes	Bacilli	Erysipelotrichales	Erysipelotrichaceae	Solobacterium	uncultured_bacterium
d6f07e65ea24d8b09d41f991c84a4be7	5	0.000826208	Bacteria	Firmicutes	Clostridia	Christensenellales	Christensenellaceae	Christensenellaceae_R-7_group	uncultured_bacterium
e3d4b4361a1ae5793ddf184989bb0d65	3	0.000228702	Bacteria	Bacteroidota	Bacteroidia	Bacteroidales	Prevotellaceae	Prevotellaceae_UCG-003
35e1e2bb2cb689fd04b98c6d16675f07	4	0.00118904	Bacteria	Bacteroidota	Bacteroidia	Bacteroidales	Prevotellaceae	Prevotella	Prevotella_bryantii
8868fb88765ddb6c2f76eb8fc4dbe7cd	4	0.00156344	Bacteria	Firmicutes	Clostridia	Lachnospirales	Lachnospiraceae
bbabf4f9a8570c53ecfbad99806d2272	1	1.49965e-05	Bacteria	Bacteroidota	Bacteroidia	Bacteroidales	Prevotellaceae	Prevotella	uncultured_rumen
57f485227313664f43d6e63060e685e6	6	0.00350821	Bacteria	Desulfobacterota	Desulfuromonadia	PB19	PB19	PB19	uncultured_bacterium
a17a2e387c3a1ac23106f441c1051396	3	0.000322817	Bacteria	Firmicutes	Clostridia	Christensenellales	Christensenellaceae	Christensenellaceae_R-7_group	uncultured_bacterium
1226442953aa91c026794466f594efd3	2	0.000591689	Bacteria	Desulfobacterota	Desulfuromonadia	Desulfuromonadia	Desulfuromonadaceae
89eee3fbdbe2794085eb69c735b485c6	9	0.0125638	Bacteria	Firmicutes	Clostridia	Lachnospirales	Lachnospiraceae	Blautia
46fb487cfa6d6e86bc4d30ded7b93d43	1	0.000468844	Bacteria	Firmicutes	Clostridia	Christensenellales	Christensenellaceae	Christensenellaceae_R-7_group	unidentified_rumen
1d7dec6c5fa51117ef2a9737b7437be8	4	0.000892369	Bacteria	Firmicutes	Clostridia	Lachnospirales	Lachnospiraceae
fadb51778536c78578228b3e6173ff16	8	0.00101574	Bacteria	Bacteroidota	Bacteroidia	Bacteroidales	Prevotellaceae	Prevotella	uncultured_rumen
318d8cc1ee6b7ba2a9cfb5b6791f5b04	4	0.000225758	Bacteria	Spirochaetota	Spirochaetia	Spirochaetales	Spirochaetaceae	Treponema	uncultured_bacterium
0ab3aea8ea3b434c86cfb807cc61778f	2	0.00011957	Bacteria	Bacteroidota	Bacteroidia	Bacteroidales
fb45069c7ba2039f4d5311c75221ba2c	4	0.000206721	Bacteria
30b650afa536513bbdfbf66600eafe8a	1	0.000110722	Bacteria	Firmicutes	Clostridia
c33aaa1c0347572260daaaa2491f2a30	2	4.09125e-05	Bacteria	Firmicutes	Clostridia	Oscillospirales	Ruminococcaceae	uncultured	uncultured_bacterium
c9595bb25c9a486c2e331d11cd32d3a7	3	0.000256677	Bacteria	Firmicutes	Clostridia	Lachnospirales	Lachnospiraceae
e7d9e427c11dd6338d2d1ac658b36e1f	1	0.000248665	Bacteria	Bacteroidota	Bacteroidia	Bacteroidales	Prevotellaceae	Prevotella
7c2378ca61ff4209d44fba21f24d298d	1	9.2098e-06	Bacteria	Firmicutes	Clostridia	Lachnospirales	Lachnospiraceae
7e66e10eae5e7e13f4313cd46e39e64f	1	8.92084e-05	Archaea	Halobacterota	Methanomicrobia	Methanomicrobiales	Methanomicrobiaceae	Methanomicrobium	uncultured_rumen
804311d645a7fb2a076daa02c0f16eee	3	0.000432992	Bacteria	Firmicutes	Clostridia	Oscillospirales	[Eubacterium]_coprostanoligenes_group	[Eubacterium]_coprostanoligenes_group	uncultured_bacterium
0939724ea53dd081c6cd3a4d98d734f0	1	5.86178e-05	Bacteria	Firmicutes	Clostridia	Oscillospirales	Oscillospiraceae	UCG-002	uncultured_bacterium
693b90a9bc78f5cfd71e5272275b3153	3	0.000275622	Bacteria	Firmicutes	Clostridia	Oscillospirales	Oscillospiraceae	NK4A214_group	uncultured_bacterium
d7356cd43bf1e8ef29b67e356cec6806	9	0.00925884	Bacteria	Firmicutes	Clostridia	Oscillospirales	Oscillospiraceae	uncultured	uncultured_rumen
9cbf72f239cae0af9ba5aac93f250e3d	1	0.000432861	Bacteria	Firmicutes	Clostridia	Lachnospirales	Lachnospiraceae
f638e729ec98be298959ae9b62c01663	1	4.04176e-05	Bacteria	Firmicutes	Clostridia	Peptostreptococcales-Tissierellales	Anaerovoracaceae	Family_XIII_UCG-001	uncultured_bacterium
843010abb6a305783ef628d150904865	5	0.0014542	Bacteria	Firmicutes	Clostridia	Lachnospirales	Lachnospiraceae
328aca9dbe8b2c7e9a8edc443e83d63b	5	0.00110585	Bacteria	Firmicutes	Clostridia	Christensenellales	Christensenellaceae	Christensenellaceae_R-7_group
ee8609be59ab43ba8363d03aeb70e615	1	6.42655e-06	Bacteria	Firmicutes	Clostridia	Oscillospirales	Ruminococcaceae	uncultured	uncultured_bacterium
81d4746a83e09dd56014fc6742dd3a16	3	0.000262294	Bacteria	Firmicutes	Negativicutes	Veillonellales-Selenomonadales	Selenomonadaceae	Veillonellaceae_UCG-001
ccc72a3beadf382f89e5d2e85481acda	9	0.00542094	Bacteria	Firmicutes	Clostridia	Oscillospirales	UCG-011	UCG-011	uncultured_rumen
5bb6f027e0a4140dbd058ed3d5b86f04	7	0.00035488	Bacteria	Firmicutes	Clostridia	Oscillospirales	UCG-010	UCG-010	uncultured_bacterium
4885661d18dbba833d4a72e61e999e03	8	0.00381407	Bacteria	Spirochaetota	Spirochaetia	Spirochaetales	Spirochaetaceae	Treponema	uncultured_bacterium
24e8801b3150b50d247a13be1be4da54	7	0.000557724	Bacteria	Planctomycetota	Planctomycetes	Pirellulales	Pirellulaceae	p-1088-a5_gut_group	uncultured_rumen
c4c889f4ef61160ea91ff0237b12ac8d	2	0.000185309	Bacteria	Bacteroidota	Bacteroidia	Bacteroidales	p-251-o5	p-251-o5	uncultured_bacterium
43d521dc55ad0ef21f43668428a4bd9e	1	4.85011e-05	Bacteria	Firmicutes	Bacilli	RF39	RF39	RF39	uncultured_bacterium
0a5c6a4e77a6b3e528c49bc294b406d9	1	1.48681e-05	Bacteria	Firmicutes	Clostridia	Lachnospirales	Lachnospiraceae
cd4232f93e66aca6708df9fbf3d72249	1	4.52742e-05	Bacteria
ef8638ed7fe9785da60f02dcdfc49c3e	1	8.23167e-06	Bacteria	Firmicutes	Clostridia	Lachnospirales	Lachnospiraceae
52671318cce1f7fdcbaf280148ddc79e	9	0.00723204	Bacteria	Firmicutes	Clostridia	Oscillospirales
cd0fcee5be345a5fc0ac6893d62da58b	6	0.00188992	Bacteria	Bacteroidota	Bacteroidia	Bacteroidales	Rikenellaceae	Rikenellaceae_RC9_gut_group	Bacteroidales_bacterium
6a003fbf805fddd52ce8f9b24de289b3	8	0.00241184	Bacteria	Actinobacteriota	Coriobacteriia	Coriobacteriales	Atopobiaceae	Coriobacteriaceae_UCG-002	uncultured_bacterium
eb4467988eba71c23a3e183d63bb78ca	3	0.000263427	Bacteria	Firmicutes	Clostridia	Oscillospirales	Ruminococcaceae	CAG-352	uncultured_bacterium
0a3bac8c60bb9381ee77157f7efda8d3	4	0.000247667	Bacteria	Actinobacteriota	Coriobacteriia	Coriobacteriales	Atopobiaceae
43cc5d70cc31ec61e776ebdb972456f2	3	0.000103876	Bacteria	Firmicutes	Clostridia	Monoglobales	Monoglobaceae	Monoglobus
754c6ecac6247457f0f0eaff110571b3	2	5.32275e-05	Bacteria	Bacteroidota	Bacteroidia	Bacteroidales	F082	F082	uncultured_bacterium
9ded7e21ea6c6601e580efc3c236482c	2	0.000260415	Bacteria	Bacteroidota	Bacteroidia	Bacteroidales	Prevotellaceae	Prevotella	uncultured_rumen
26a36c89a148b24271770a1a76c1746c	1	1.1151e-05	Bacteria	Firmicutes	Clostridia	Lachnospirales	Lachnospiraceae	Lachnospiraceae_NK4A136_group	uncultured_bacterium
760a052ba99f1a8b2d6ea065f660a839	1	3.74912e-05	Bacteria	Bacteroidota	Bacteroidia	Bacteroidales	F082	F082	uncultured_bacterium
ad38c38f85a0c75318aceedf643c7a15	1	8.08352e-06	Bacteria	Bacteroidota	Bacteroidia	Bacteroidales
ffbff66d1a4d672b20b414a2ce369090	1	3.71702e-05	Bacteria	Firmicutes	Clostridia	Christensenellales	Christensenellaceae	Christensenellaceae_R-7_group	uncultured_bacterium
f30edaa49e50398633e8962228a686bc	1	3.25654e-05	Bacteria	Myxococcota	Myxococcia	Myxococcales	Myxococcaceae
b9ab6b2f2dc6e293f479619ff5928235	4	0.000303527	Bacteria	Firmicutes	Clostridia	Oscillospirales	Ruminococcaceae	uncultured
2c4c7762f33004f8af61ff616144d018	8	0.00189808	Bacteria	Bacteroidota	Bacteroidia	Bacteroidales	F082	F082	uncultured_bacterium
bf44ce682fb805604fa101a15a46e919	2	0.000162766	Bacteria	Bacteroidota	Bacteroidia	Bacteroidales	Rikenellaceae	Rikenellaceae_RC9_gut_group	uncultured_bacterium
ca604e90021991184a90f295f608d21b	5	0.000781695	Bacteria	Firmicutes	Clostridia	Christensenellales	Christensenellaceae	Christensenellaceae_R-7_group
fcbfa4c8a924700f3f6fd62b3d02b00f	3	0.000225241	Bacteria	Firmicutes	Clostridia	Lachnospirales	Lachnospiraceae
227580240085ed1e474de34a8c7bd8dd	6	0.00723042	Bacteria	Firmicutes	Clostridia	Oscillospirales	Ruminococcaceae	Ruminococcus
47f4d8604f24b85fb3e8b70c25bfb051	4	0.00105507	Bacteria	Spirochaetota	Spirochaetia	Spirochaetales	Spirochaetaceae	Treponema
e4f9037a2d59dc9c671e01be489a4518	1	3.34531e-05	Bacteria	Firmicutes	Clostridia	Christensenellales	Christensenellaceae	Christensenellaceae_R-7_group	uncultured_bacterium
84ca6326dc85edb284278d434ea5085e	3	0.000532537	Bacteria	Bacteroidota	Bacteroidia	Bacteroidales	Prevotellaceae	Prevotella	uncultured_rumen
1b286c9745e3126ecaa1a6097fa8d4cc	1	7.71186e-05	Bacteria	Firmicutes	Clostridia	Lachnospirales	Lachnospiraceae
2ef7bfcaf863c3be5f925f05bb0e40f5	3	0.00028014	Bacteria	Firmicutes	Clostridia	Oscillospirales	[Eubacterium]_coprostanoligenes_group	[Eubacterium]_coprostanoligenes_group	uncultured_bacterium
a86d490f788bf27dc9ad3e83f8f7a67b	9	0.00641056	Bacteria	Firmicutes	Clostridia	Peptostreptococcales-Tissierellales	Anaerovoracaceae
088328b8c6e206bb4ca6107f9f77b5a8	2	0.000449817	Bacteria	Firmicutes	Negativicutes	Veillonellales-Selenomonadales	Selenomonadaceae	Quinella	uncultured_bacterium
f21d53a9106c0ed32bb52f96e21e1f55	1	0.000108725	Bacteria	Bacteroidota	Bacteroidia	Bacteroidales	Rikenellaceae	Rikenellaceae_RC9_gut_group	uncultured_bacterium
ad1e809e6e2718cb2b41e8953b9ee850	1	0.000226371	Bacteria	Firmicutes	Bacilli	Erysipelotrichales	Erysipelotrichaceae	Solobacterium	uncultured_rumen
e1a986edc1f40747ae16fbde8dd09dde	1	0.000119972	Bacteria	Bacteroidota	Bacteroidia	Bacteroidales	Muribaculaceae	Muribaculaceae	uncultured_bacterium
c559baa227c27c6b6148f91d3e701ff8	2	0.000224632	Bacteria	Firmicutes	Clostridia	Oscillospirales	Oscillospiraceae
931c2ea5fb3b5dc9ced0a8c38be4b591	2	0.000109034	Bacteria	Bacteroidota	Bacteroidia	Bacteroidales	Prevotellaceae	Prevotellaceae_UCG-003	uncultured_bacterium
53b7491302f4e9b76a516ba0db06db05	6	0.00125988	Bacteria	Firmicutes	Clostridia	Christensenellales	Christensenellaceae	Christensenellaceae_R-7_group
1f06e133837a34de59b1a6e45bddbd7a	9	0.0378842	Bacteria	Firmicutes	Clostridia	Lachnospirales	Lachnospiraceae
c8cde938f84f0785af6a905d3b13b5f2	1	2.9993e-05	Bacteria	Bacteroidota	Bacteroidia	Bacteroidales	Prevotellaceae	Prevotellaceae_UCG-003
6324e557a99a1b5a2b175deeaaba41e4	5	0.000405205	Bacteria	Firmicutes	Clostridia	Lachnospirales	Lachnospiraceae	Lachnospiraceae_NK4A136_group	uncultured_bacterium
31d398e2bfc8eb695b178e6bab73e758	3	9.25485e-05	Bacteria	Bacteroidota	Bacteroidia	Bacteroidales	Muribaculaceae	Muribaculaceae	uncultured_bacterium
87052f6069f8358e1523967dc583be67	1	1.30262e-05	Bacteria	Bacteroidota	Bacteroidia	Bacteroidales	Rikenellaceae	Rikenellaceae_RC9_gut_group	uncultured_bacterium
6b8bc8d8159649ecc85dffc74755beb5	6	0.000506001	Bacteria	Firmicutes	Bacilli	Acholeplasmatales	Acholeplasmataceae	Anaeroplasma	uncultured_rumen
efb57d9cedfe8135a24226c0339b1be1	1	2.62439e-05	Bacteria	Bacteroidota	Bacteroidia	Bacteroidales	F082	F082	uncultured_bacterium
61859d17008a08b2b65aa08720a10799	1	9.2098e-06	Bacteria	Bacteroidota	Bacteroidia	Bacteroidales	Prevotellaceae	Prevotellaceae_UCG-001	uncultured_rumen
a860104e2d15cd723f5823c1885a166d	5	0.000446162	Bacteria	Firmicutes	Clostridia	Christensenellales	Christensenellaceae	Christensenellaceae_R-7_group	uncultured_bacterium
4074b6ea5c895dac893bbf79bd9985dd	4	0.000629566	Bacteria	Firmicutes	Clostridia	Lachnospirales	Lachnospiraceae	Lachnospiraceae_NK4A136_group	uncultured_bacterium
d04c572c0bd15f5c0c466efff83722c0	1	8.08352e-05	Bacteria	Firmicutes	Clostridia	Clostridia_UCG-014	Clostridia_UCG-014	Clostridia_UCG-014	uncultured_bacterium
d55907e81e826aa91f6993cd4dca9252	1	6.42655e-06	Bacteria	Bacteroidota	Bacteroidia
80168e446ffe465414ac8755fd44e162	6	0.00364377	Bacteria	Firmicutes	Clostridia	Lachnospirales	Lachnospiraceae
bddd4cb35dec5a086abb12f17f2565ed	1	4.58772e-05	Bacteria	Bacteroidota	Bacteroidia	Bacteroidales	Rikenellaceae	Rikenellaceae_RC9_gut_group	uncultured_bacterium
aef7678f83b4e9451e0a8ba2f989957c	1	7.49825e-06	Bacteria	Firmicutes	Clostridia	Lachnospirales	Lachnospiraceae
5efd123463ed7c820e9599fdae3cdc59	1	3.9884e-06	Bacteria	Bacteroidota	Bacteroidia	Bacteroidales	Rikenellaceae	Rikenellaceae_RC9_gut_group	Bacteroidales_bacterium
4d4267c7ea537707712cda96c75fd8dd	1	0.000141462	Bacteria	Firmicutes	Clostridia	Lachnospirales	Lachnospiraceae
217454b4c99fd78017e5f298d3d9fcad	5	0.0013406	Bacteria	Firmicutes	Clostridia	Oscillospirales	[Eubacterium]_coprostanoligenes_group	[Eubacterium]_coprostanoligenes_group	uncultured_bacterium
f9652a571b61c7b4d0e1b5973f890cf7	4	0.000171161	Bacteria	Firmicutes	Clostridia	Oscillospirales	[Clostridium]_methylpentosum_group	[Clostridium]_methylpentosum_group	uncultured_rumen
969cb81cbc2c927f566c2f2cfadd442e	2	4.77195e-05	Bacteria	Firmicutes	Clostridia	Clostridia_vadinBB60_group	Clostridia_vadinBB60_group	Clostridia_vadinBB60_group	uncultured_bacterium
76d61c964c23cc8286853464fc4d1ab2	2	9.27364e-05	Bacteria	Proteobacteria	Gammaproteobacteria	Coxiellales	Coxiellaceae	Coxiella	uncultured_bacterium
a9b2190b7e12cfd2ecc48ad30bc40f28	5	0.00116791	Bacteria	Firmicutes	Clostridia	Christensenellales	Christensenellaceae	Christensenellaceae_R-7_group	uncultured_bacterium
7ac9bd0a22cebca9bd48c81a93fd4c1b	8	0.00191161	Bacteria	Bacteroidota	Bacteroidia	Bacteroidales	Prevotellaceae	Prevotella
31da0bd68714a38927f62cde702ea226	7	0.00141676	Bacteria	Verrucomicrobiota	Kiritimatiellae	WCHB1-41	WCHB1-41	WCHB1-41	uncultured_bacterium
aaa41f37643267279e0661359706bb36	2	8.55913e-05	Bacteria	Desulfobacterota	Desulfovibrionia	Desulfovibrionales	Desulfovibrionaceae	Mailhella
ee5bc6ef2a8d80c6a8da4c5375dee2d0	5	0.000618907	Bacteria	Bacteroidota	Bacteroidia	Bacteroidales
629df429e34ac99c0463ef13912bb0b4	6	0.000725553	Bacteria	Firmicutes	Clostridia	Lachnospirales	Lachnospiraceae	Lachnospiraceae_NK4A136_group	uncultured_bacterium
bbe1a3fdb811c899718395bb433dd977	4	0.000503676	Bacteria	Firmicutes	Clostridia	Lachnospirales	Lachnospiraceae
a051c5e4a40120ac8093a25d13f98dfb	9	0.00584171	Bacteria	Bacteroidota	Bacteroidia	Bacteroidales	Prevotellaceae	Prevotellaceae_NK3B31_group	bacterium_A7(2010)
200a66aff8af2be3a2148ddc92b70f27	6	0.00109873	Bacteria	Desulfobacterota	Desulfuromonadia	Bradymonadales	Bradymonadales	Bradymonadales	uncultured_rumen
0a95435ecfe5703058ceb959625102f7	1	5.94723e-05	Bacteria	Firmicutes	Clostridia	Oscillospirales	[Eubacterium]_coprostanoligenes_group	[Eubacterium]_coprostanoligenes_group	uncultured_bacterium
f39d38ece065bf17c570593248dbca94	1	4.11584e-05	Bacteria	Desulfobacterota	Desulfuromonadia	Bradymonadales	Bradymonadales	Bradymonadales	uncultured_rumen
19c2ad881068b80ec5c8cabc44280f2a	4	0.000265476	Bacteria	Bacteroidota	Bacteroidia	Bacteroidales	Prevotellaceae	Prevotella	uncultured_rumen
4a98bc68040473ff263b7157d34d6dd3	1	6.44686e-05	Bacteria	Spirochaetota	Spirochaetia	Spirochaetales	Spirochaetaceae	Treponema
8eeb31a109a402d54701194bb2dcf662	1	2.60191e-05	Bacteria	Bacteroidota	Bacteroidia	Bacteroidales	Rikenellaceae	Rikenellaceae_RC9_gut_group	uncultured_bacterium
685d7e251ae74c292c220289a7f1b951	4	0.000341321	Bacteria	Firmicutes	Clostridia	Christensenellales	Christensenellaceae	Christensenellaceae_R-7_group	uncultured_bacterium
7425d39172dc0cab72dedf252f00b898	8	0.00230152	Bacteria	Firmicutes	Clostridia	Lachnospirales	Lachnospiraceae	uncultured	uncultured_bacterium
35068be29ed5783292792ba4156b2b2f	1	8.23167e-06	Bacteria	Bacteroidota	Bacteroidia	Cytophagales	Spirosomaceae	Dyadobacter
840cd639c290679fed37224a75476b81	2	0.000113909	Bacteria	Firmicutes	Clostridia	Lachnospirales	Lachnospiraceae	uncultured	uncultured_bacterium
4a860da4ed24dc06e2a44ab79e8f96d2	9	0.00161692	Bacteria	Bacteroidota	Bacteroidia	Bacteroidales	Prevotellaceae	Prevotella	uncultured_rumen
681b6279e33900ff2f00fd5c33486b85	8	0.00184765	Bacteria	Fibrobacterota	Fibrobacteria	Fibrobacterales	Fibrobacteraceae	Fibrobacter	Fibrobacter_succinogenes
814e4f6c15d4b35715d4a5e80c710932	4	0.000589477	Bacteria	Firmicutes	Clostridia	Lachnospirales	Lachnospiraceae
91aa95d2646680495a5eb9f0fd15f02c	1	5.94723e-05	Bacteria	Firmicutes	Clostridia	Christensenellales	Christensenellaceae	Christensenellaceae_R-7_group	uncultured_bacterium
c66639ce1d79a9cd56b05df955b58ee5	9	0.00509248	Bacteria	Firmicutes	Clostridia	Lachnospirales	Lachnospiraceae	Lachnospiraceae_UCG-006	uncultured_rumen
6ff416769154583f9aa1a38995aa4b96	2	0.000202053	Bacteria	Firmicutes	Clostridia	Lachnospirales	Lachnospiraceae
2ecb988c5e6dc2e38677122fca3b876f	1	0.000237889	Archaea	Thermoplasmatota	Thermoplasmata	Methanomassiliicoccales	Methanomethylophilaceae	uncultured
46d9a4745680b37575a7ebccd16c8fb4	2	0.000614775	Bacteria	Firmicutes	Clostridia	Lachnospirales	Lachnospiraceae	Roseburia	uncultured_bacterium
4ca9f20db877f0e3514f69d41692c9ba	1	5.9986e-05	Bacteria	Bacteroidota	Bacteroidia	Bacteroidales	Bacteroidales_BS11_gut_group	Bacteroidales_BS11_gut_group	uncultured_bacterium
ffcdae4036c1355b8f82409f3936a945	8	0.00457037	Bacteria	Desulfobacterota	Desulfuromonadia	Bradymonadales	Bradymonadales	Bradymonadales	uncultured_rumen
f4ce08a36f8b76847db2c1fd8b70dcb1	7	0.000863827	Bacteria	Firmicutes	Clostridia	Peptococcales	Peptococcaceae	uncultured
d40fa238632fcc81005853fa8b6f9144	9	0.00142675	Bacteria	Firmicutes	Clostridia	Lachnospirales	Lachnospiraceae
ac9971261cf341f00359a80387456c14	7	0.00198998	Bacteria	Bacteroidota	Bacteroidia	Bacteroidales	Rikenellaceae	Rikenellaceae_RC9_gut_group	uncultured_bacterium
064fdea0c43e6a190009bea269ca29d6	9	0.00650352	Bacteria	Firmicutes	Clostridia	Lachnospirales	Lachnospiraceae
5fb008a9322ef53d8817ee6f454f5e54	2	0.000224475	Bacteria	Bacteroidota	Bacteroidia
0403b4c1fc179e5cdad986df213667a6	7	0.0055497	Bacteria	Bacteroidota	Bacteroidia	Chitinophagales
a62329e432c8c2020bcfc8c2fde2d8b9	1	1.60664e-05	Bacteria	Bacteroidota	Bacteroidia	Bacteroidales	Rikenellaceae	Rikenellaceae_RC9_gut_group	uncultured_bacterium
ca21170a96a4a02f2e6a0d5a322284ce	1	7.43403e-06	Bacteria	Bacteroidota	Bacteroidia
de2ea0c9a1ff4eea6ddc67e6888a293d	9	0.00293264	Bacteria	Bacteroidota	Bacteroidia	Bacteroidales	Prevotellaceae	Prevotellaceae_UCG-001
5e65d821360b493a30a48a6a30ee94e5	2	0.000140123	Bacteria	Armatimonadota	uncultured	uncultured	uncultured	uncultured	uncultured_bacterium
d541a992585a3995c01fc4e3d475a200	4	0.000367754	Bacteria	Bacteroidota	Bacteroidia	Bacteroidales	Rikenellaceae	Rikenellaceae_RC9_gut_group	uncultured_bacterium
53c43b60940d2b36765fffd140dcfdee	4	0.000216126	Bacteria	Firmicutes	Clostridia	Christensenellales	Christensenellaceae	Christensenellaceae_R-7_group	uncultured_bacterium
6e03139bfad2b30c340c5975008e5416	6	0.00182433	Bacteria	Firmicutes	Clostridia	Lachnospirales	Lachnospiraceae
074b45ebd2de1e36219827f2d2eced55	2	7.78683e-05	Bacteria	Firmicutes	Clostridia	Oscillospirales	[Eubacterium]_coprostanoligenes_group	[Eubacterium]_coprostanoligenes_group	uncultured_bacterium
f9b6646aba732139f4a4ac115e1877e3	1	0.000214932	Bacteria	Firmicutes	Clostridia	Lachnospirales	Lachnospiraceae
4ac4f4cad07570f1520adde05b372f0d	2	5.50321e-05	Bacteria	Bacteroidota	Bacteroidia	Bacteroidales	Prevotellaceae	Prevotella
256759c33fcf3094617168fd94f8f5ff	5	0.00191381	Bacteria	Bacteroidota	Bacteroidia	Bacteroidales	Prevotellaceae	Prevotellaceae_Ga6A1_group	uncultured_rumen
1eade02fa8e4223c3fd07f6024676dc8	7	0.00133625	Bacteria	Bacteroidota	Bacteroidia	Bacteroidales	Bacteroidales_UCG-001	Bacteroidales_UCG-001	uncultured_rumen
96b50eab88d72caf58c491bb5bea6cd9	4	0.00069568	Bacteria	Bacteroidota	Bacteroidia	Bacteroidales	Muribaculaceae	Muribaculaceae	uncultured_bacterium
7991a2848eaf149362808b3358fd1f8c	9	0.00417242	Bacteria	Bacteroidota	Bacteroidia	Bacteroidales	Prevotellaceae	Prevotella	uncultured_rumen
69f6f25877d0c275767774c8face3414	1	4.939e-05	Bacteria	Firmicutes	Clostridia	Lachnospirales	Lachnospiraceae
f6210e7949a443c2017bba30b77ad65b	4	0.000250357	Bacteria	Proteobacteria	Gammaproteobacteria	Aeromonadales	Succinivibrionaceae	Ruminobacter
b58eba7175b2041d5e87ff647a52257a	1	4.12404e-05	Bacteria	Bacteroidota	Bacteroidia	Bacteroidales	Rikenellaceae	Rikenellaceae_RC9_gut_group	uncultured_bacterium
4c2250ddb6bd9ea3e77556bf60cebf52	1	4.49858e-05	Bacteria	Bacteroidota	Bacteroidia	Bacteroidales	Bacteroidales_RF16_group	Bacteroidales_RF16_group	uncultured_bacterium
7c86758a93050f374afe232fe7bbf657	6	0.000351404	Bacteria	Bacteroidota	Bacteroidia	Bacteroidales	Prevotellaceae	Prevotella
79781c033079b68ad112f47aae7fddfd	1	0.000391004	Bacteria	Firmicutes	Clostridia	Lachnospirales	Lachnospiraceae
7e0e37ee7b227a593851f60d7c551863	5	0.000759363	Bacteria	Bacteroidota	Bacteroidia	Bacteroidales	Muribaculaceae	Muribaculaceae	uncultured_rumen
2400ad46761e7fb2350dbf8f4adc7dd8	1	0.000131617	Bacteria	Firmicutes	Clostridia	Oscillospirales	UCG-010	UCG-010	uncultured_bacterium
23f51dc28ece7141d2d619620867bfa4	1	7.81571e-05	Bacteria	Bacteroidota	Bacteroidia	Bacteroidales	Prevotellaceae
1ee8181d9e3772851926dd5e546449c1	7	0.00109637	Bacteria	Firmicutes	Clostridia	Lachnospirales	Lachnospiraceae	uncultured	uncultured_bacterium
f193812cb478525c8b2d6b55fe3838ab	1	3.5346e-05	Bacteria	Desulfobacterota	Desulfovibrionia	Desulfovibrionales	Desulfovibrionaceae	Mailhella	uncultured_bacterium
77e6359865ee3ea6d49162b548c89849	1	7.9768e-06	Bacteria	Bacteroidota	Bacteroidia	Bacteroidales	Rikenellaceae	Rikenellaceae_RC9_gut_group	uncultured_bacterium
7708b3224b394ec04027dd58c0ed0e70	4	0.000318726	Bacteria	Actinobacteriota	Actinobacteria	Corynebacteriales	Dietziaceae	Dietzia
90a85c6fc6a09a695c777b455b40f724	4	0.00264143	Bacteria	Bacteroidota	Bacteroidia	Bacteroidales	Prevotellaceae	Prevotella	bacterium_XPB4001
ef52f72805cb75f9d36bf123f41db546	7	0.00118467	Bacteria	Firmicutes	Clostridia	Oscillospirales	Oscillospiraceae	UCG-005
048c52e7c69e63673bbbed96e5b74514	1	3.70425e-05	Bacteria	Firmicutes	Clostridia	Christensenellales	Christensenellaceae	Christensenellaceae_R-7_group	uncultured_bacterium
6062bf8ef5f564b1f2e6f21451fa4152	4	0.00024606	Bacteria	Cyanobacteria	Vampirivibrionia	Gastranaerophilales	Gastranaerophilales	Gastranaerophilales	uncultured_bacterium
884e4e90ee1e06e4574f56d0558aa112	7	0.00173535	Bacteria	Bacteroidota	Bacteroidia	Bacteroidales	Rikenellaceae	Rikenellaceae_RC9_gut_group
766ba00af234aeb1362dd361dbb182d2	1	0.000240996	Bacteria	Bacteroidota	Bacteroidia	Bacteroidales	Prevotellaceae
68b163cd7823e12ab39b8e22059b5ee5	1	8.03319e-05	Bacteria	Bacteroidota	Bacteroidia	Bacteroidales	Rikenellaceae	Rikenellaceae_RC9_gut_group	uncultured_bacterium
5834c34a4bd376eadc0f387f2f798ded	5	0.000446837	Bacteria	Firmicutes	Clostridia	Oscillospirales	UCG-010	UCG-010	uncultured_bacterium
999c85e3ce32c22c5be9ab55b75b2e75	1	5.35059e-05	Bacteria	Bacteroidota	Bacteroidia	Bacteroidales	F082	F082
804ae2c3ffa9e948e48f9ac6e20c1580	1	0.000257874	Bacteria	Spirochaetota	Spirochaetia	Spirochaetales	Spirochaetaceae	Treponema	Treponema_ruminis
7e92115e8b7f4f327bdc8f7f8b6a78a5	1	1.87456e-05	Bacteria	Firmicutes	Clostridia	Oscillospirales	Ruminococcaceae	uncultured	uncultured_rumen
9f5c74a6e3fa1fde72ee583aeb581294	3	0.000614842	Bacteria	Firmicutes	Clostridia	Christensenellales	Christensenellaceae	Christensenellaceae_R-7_group	uncultured_bacterium
d6d6f7ca1004e3f3edcf83a4c209b3f6	5	0.000618797	Bacteria	Firmicutes	Clostridia	Lachnospirales	Lachnospiraceae
28125e8abc44255e04a15140e105caf2	3	0.000809417	Bacteria	Firmicutes	Clostridia	Lachnospirales	Lachnospiraceae
4d965d5892b68719f953b392cc953ecb	5	0.00106561	Bacteria	Bacteroidota	Bacteroidia	Bacteroidales	Prevotellaceae	Prevotellaceae_UCG-001
0c23dc24357d53ede1c21320727d306e	6	0.00366959	Bacteria	Firmicutes	Clostridia	Lachnospirales	Lachnospiraceae
42d6b4858e701557867e45b1ff5bd379	9	0.00121944	Bacteria	Firmicutes	Clostridia	Oscillospirales	UCG-010	UCG-010	uncultured_bacterium
6647c838c9e37b9c844f803b0908ae3e	6	0.00628386	Bacteria	Firmicutes	Bacilli	Erysipelotrichales	Erysipelotrichaceae	Catenisphaera	uncultured_rumen
94ba5c010781c42a9e5c289ab7e52c30	8	0.000823444	Bacteria	Firmicutes	Clostridia	Oscillospirales	Oscillospiraceae
f0c3b3a16e153e18614b17cca1a192a3	6	0.00281205	Bacteria	Bacteroidota	Bacteroidia	Bacteroidales	Prevotellaceae	Prevotella
35edd22829eb1b7db8ee37c5fe7962d6	2	9.67002e-05	Bacteria	Firmicutes	Clostridia	Christensenellales	Christensenellaceae	Christensenellaceae_R-7_group	uncultured_bacterium
532d9f4f25a948e759608e16dda2b669	8	0.0016586	Bacteria	Spirochaetota	Spirochaetia	Spirochaetales	Spirochaetaceae	Treponema	uncultured_bacterium
58be7a68c4705a026ff185dc9ded2478	8	0.0082476	Bacteria	Bacteroidota	Bacteroidia	Bacteroidales	Marinilabiliaceae	uncultured	uncultured_rumen
55aef8123258bb50e5a4ab02046570ed	2	0.000414584	Bacteria	Bacteroidota	Bacteroidia	Bacteroidales	Prevotellaceae	Prevotella	uncultured_bacterium
ca0e83e05f63ceadbb6c5887f4affc0f	3	0.00125842	Bacteria	Actinobacteriota	Coriobacteriia	Coriobacteriales	Atopobiaceae	Coriobacteriaceae_UCG-002	uncultured_bacterium
63bd63ab3e0acf954f219eb8c46b6b7b	1	4.49858e-05	Bacteria	Bacteroidota	Bacteroidia	Bacteroidales	Muribaculaceae	Muribaculaceae	uncultured_bacterium
165284e067cfeca8385d31668425d286	2	0.000166737	Bacteria	Firmicutes	Clostridia	Clostridia_UCG-014	Clostridia_UCG-014	Clostridia_UCG-014	uncultured_bacterium
c63c9dd47b799dac00cdc06689f5a550	1	3.58956e-05	Bacteria	Bacteroidota	Bacteroidia	Bacteroidales	F082	F082	uncultured_bacterium
f47695026d0e46810f5a3b6b805df864	3	0.000237736	Bacteria	Firmicutes	Clostridia	Oscillospirales	Oscillospiraceae	uncultured	uncultured_bacterium
3da8baebf0b71674570623a04d850f9b	3	0.000946125	Bacteria	Firmicutes	Clostridia	Lachnospirales	Lachnospiraceae	Lachnospiraceae_NK4A136_group	uncultured_bacterium
d8d7dd8e9cffb7e34488d36a00c12bad	9	0.00622636	Bacteria	Bacteroidota	Bacteroidia	Bacteroidales	Bacteroidales_RF16_group	Bacteroidales_RF16_group	uncultured_bacterium
f9ee76e78dc1a9753de93dac2b070b14	1	0.000122339	Bacteria	Bacteroidota	Bacteroidia	Bacteroidales	F082	F082
1f4df967dc7d45f9419a4d0e8bdf3622	1	0.000144597	Bacteria	Bacteroidota	Bacteroidia	Bacteroidales	Muribaculaceae	Muribaculaceae	uncultured_bacterium
3c434d2d02af13403c878540f7722dd8	1	1.85851e-05	Bacteria	Bacteroidota	Bacteroidia	Bacteroidales	F082	F082	uncultured_bacterium
aff58a27d1001d54cc5f647bd63da697	7	0.00480267	Bacteria	Bacteroidota	Bacteroidia	Bacteroidales	Marinilabiliaceae	uncultured	uncultured_rumen
a5597c41ea131daaf48c922fa228c1d0	5	0.000331466	Bacteria	Firmicutes	Bacilli	Erysipelotrichales	Erysipelotrichaceae	[Anaerorhabdus]_furcosa_group	uncultured_bacterium
246e84bee78a0a382c9400ef0e279b62	3	0.000325583	Bacteria	Firmicutes	Clostridia	Lachnospirales	Lachnospiraceae	Lachnospiraceae_NK4A136_group	uncultured_bacterium
d0593c4ed5dd30c3d82fc7bfb774565f	1	0.000240984	Bacteria	Bacteroidota	Bacteroidia	Bacteroidales	Prevotellaceae	Prevotellaceae_UCG-001	uncultured_rumen
12ac688ed3e3d0ae9a2a968712256e8a	6	0.00114383	Bacteria	Chloroflexi	Anaerolineae	Anaerolineales	Anaerolineaceae	Flexilinea	uncultured_rumen
eee2136c78b8a452f37b8335e32f0267	1	4.04176e-05	Bacteria	Spirochaetota	Spirochaetia	Spirochaetales	Spirochaetaceae	Treponema	unidentified_rumen
4b48fc70774d9cbd14b0b3c63a43c686	9	0.0308341	Bacteria	Fibrobacterota	Fibrobacteria	Fibrobacterales	Fibrobacteraceae	Fibrobacter	Fibrobacter_succinogenes
ceda70ff750696174debc32795ef3790	1	1.64633e-05	Bacteria	Firmicutes	Clostridia	Clostridia_UCG-014	Clostridia_UCG-014	Clostridia_UCG-014	uncultured_bacterium
9aff45a4997536aeb5e66ff667e09722	6	0.000981133	Bacteria	Bacteroidota	Bacteroidia	Bacteroidales	Prevotellaceae	Prevotellaceae_UCG-001
1047d1db08d2b54b6438a4d1d1850f07	8	0.00200848	Bacteria	Firmicutes	Clostridia	Lachnospirales	Lachnospiraceae
e8f124206cf736915b740ca296ef2f12	2	8.47596e-05	Bacteria	Firmicutes	Clostridia	Christensenellales	Christensenellaceae	Christensenellaceae_R-7_group	uncultured_bacterium
d44dbd4545ad30cab55702d85ab8ca8b	1	1.12474e-05	Bacteria	Bacteroidota	Bacteroidia	Bacteroidales	Bacteroidetes_BD2-2	Bacteroidetes_BD2-2	uncultured_rumen
2c1eb97dde5f88be4ba870a49b5d897a	9	0.00596672	Bacteria	Firmicutes	Clostridia	Lachnospirales	Lachnospiraceae
0739188232880172fc55c32a7fb9b495	1	7.43403e-06	Bacteria	Firmicutes	Clostridia	Oscillospirales	Oscillospiraceae	uncultured	uncultured_bacterium
7776a4c84241207355c6dc8087f68820	2	4.49877e-05	Bacteria	Firmicutes	Clostridia	Oscillospirales	UCG-010	UCG-010	uncultured_bacterium
4781e2d23d7985d1b3b292c6b8b52fab	6	0.00131031	Bacteria	Firmicutes	Clostridia	Oscillospirales	Oscillospiraceae	NK4A214_group
6e96a44e01a81e84ab18b7ed363feef8	4	0.000594703	Bacteria	Bacteroidota	Bacteroidia	Bacteroidales	Muribaculaceae	Muribaculaceae	uncultured_rumen
8fb862e108b6ada777ea995fcb3ad533	1	1.21253e-05	Bacteria	Bacteroidota	Bacteroidia	Bacteroidales	Prevotellaceae
c6f99bb514876a3471658857cc1d7545	5	0.00102225	Bacteria	Chloroflexi	Anaerolineae	Anaerolineales	Anaerolineaceae	Flexilinea	uncultured_rumen
b520076ea1bf3e8890424da90b094b09	3	0.000198424	Bacteria	Firmicutes	Clostridia	Clostridia_vadinBB60_group	Clostridia_vadinBB60_group	Clostridia_vadinBB60_group	uncultured_bacterium
0099d81b9bdefab920c4cabc895eaa63	1	0.000159832	Bacteria	Firmicutes	Clostridia	Oscillospirales	UCG-010	UCG-010	uncultured_bacterium
7fccbc6701fd49f14c023f03a619af92	9	0.00258087	Bacteria	Firmicutes	Clostridia	Christensenellales	Christensenellaceae	Christensenellaceae_R-7_group	uncultured_bacterium
eae099db46dc25ad27847b0abaf1dd70	3	0.000472834	Bacteria	Verrucomicrobiota	Kiritimatiellae	WCHB1-41	WCHB1-41	WCHB1-41	uncultured_rumen
58a2d3aa81458bcfa5da6cf146c76ee2	6	0.00235538	Bacteria	Bacteroidota	Bacteroidia	Bacteroidales	Prevotellaceae	Prevotella
40ff6b31bc5f559a8015c44f2c3e2eb0	1	1.6167e-05	Bacteria	Proteobacteria	Gammaproteobacteria	Pseudomonadales	Moraxellaceae	Acinetobacter
f93a82a17185ecba9bf46bc26ca97e8e	9	0.01504	Bacteria	Bacteroidota	Bacteroidia	Bacteroidales	Rikenellaceae	Rikenellaceae_RC9_gut_group	uncultured_bacterium
77c5717723f14b6d2b5752e29e601221	1	2.29386e-05	Bacteria	Firmicutes	Bacilli	RF39	RF39	RF39	uncultured_bacterium
d94fc9c1946d1991cde3fac5167c28ed	2	0.00011295	Bacteria	Firmicutes	Bacilli	RF39	RF39	RF39	uncultured_bacterium
1bfeed412d5c76725f60cb2ef3a805dc	1	6.06264e-05	Bacteria	Bacteroidota	Bacteroidia	Bacteroidales	Prevotellaceae	Prevotella
018c84043214cdd0bbc003d9dbd30dd7	1	0.000147811	Bacteria	Elusimicrobiota	Endomicrobia	Endomicrobiales	Endomicrobiaceae	Endomicrobium	uncultured_rumen
6f2f13e52fc1b98f2fa4c31327b98cc3	3	0.000450881	Bacteria	Firmicutes	Clostridia	Oscillospirales	Ruminococcaceae	Ruminococcaceae	uncultured_bacterium
9a9ea7611986577880839859c1fa48ed	1	7.9768e-05	Bacteria	Firmicutes	Clostridia	Christensenellales	Christensenellaceae	Christensenellaceae_R-7_group	uncultured_bacterium
dc90e321dc7c47dc0ce27d19950979a2	2	3.86683e-05	Bacteria	Bacteroidota	Bacteroidia	Bacteroidales	F082	F082	uncultured_bacterium
05531f57a5308863793fbcf02be92db9	4	0.000740383	Bacteria	Firmicutes	Clostridia	Lachnospirales	Lachnospiraceae
05987b53608dda76bda9605ee2ac891a	9	0.0117119	Archaea	Euryarchaeota	Methanobacteria	Methanobacteriales	Methanobacteriaceae	Methanobrevibacter
45a73cd62ba903e98bb2e66ff21c3cae	9	0.00241427	Bacteria	Bacteroidota	Bacteroidia	Bacteroidales	Rikenellaceae	Rikenellaceae_RC9_gut_group	uncultured_bacterium
da6560beb3d02197d578ed920f8d9d59	7	0.00117579	Bacteria	Bacteroidota	Bacteroidia	Bacteroidales	Muribaculaceae	Muribaculaceae	uncultured_rumen
0a5623deecb74dacca8c498b3b2c43c0	7	0.00185452	Bacteria	Firmicutes	Bacilli	Erysipelotrichales	Erysipelotrichaceae
f07b362d45248bd2b00964f2b38e8fb1	1	2.88109e-05	Bacteria	Bacteroidota	Bacteroidia	Bacteroidales	Prevotellaceae	Prevotellaceae_UCG-001	uncultured_bacterium
dcad0643402decf4b4375dd5cd64d7c7	1	0.000605874	Archaea	Thermoplasmatota	Thermoplasmata	Methanomassiliicoccales	Methanomethylophilaceae	uncultured	methanogenic_archaeon
21c0615aac3494042a572313e54f9ff2	1	7.9768e-06	Bacteria	Bacteroidota	Bacteroidia	Bacteroidales	Rikenellaceae	Rikenellaceae_RC9_gut_group	uncultured_bacterium
b40eb4f85d5ad710f994838b8619ad0a	2	0.000128304	Bacteria	Firmicutes	Clostridia	Christensenellales	Christensenellaceae	Christensenellaceae_R-7_group	uncultured_bacterium
9040eae64db0836374f80222767e6188	7	0.000368272	Bacteria	Bacteroidota	Bacteroidia	Bacteroidales	Prevotellaceae	Prevotella
f406bdba6ae75f6970da185eaaf38185	2	0.000115349	Bacteria	Firmicutes	Clostridia	Lachnospirales	Lachnospiraceae	uncultured	uncultured_bacterium
c4c98121faf15291cc2e4ccfd641f425	1	0.000128531	Bacteria	Firmicutes	Clostridia
86600b7a6982c81e86f3150038f9845d	2	0.00110706	Bacteria	Firmicutes	Clostridia	Lachnospirales	Lachnospiraceae	Butyrivibrio
e9915a55501e099ee3b1ae67e6f5727d	2	6.2264e-05	Bacteria	Firmicutes	Clostridia	Oscillospirales	Oscillospiraceae
ecee75bb13afe1bc3f99fcad5dd413d1	3	0.000106143	Bacteria	Firmicutes	Bacilli	Erysipelotrichales	Erysipelatoclostridiaceae	UCG-004
38beeb7334cff874b45ec11876d57ea3	4	0.000266775	Bacteria	Bacteroidota	Bacteroidia	Bacteroidales	Rikenellaceae	U29-B03	uncultured_rumen
7b0596563dd150afa0aac1ee2fe7e586	8	0.0019474	Bacteria	Firmicutes	Clostridia	Lachnospirales	Lachnospiraceae
5e0161ec33a65a706619ba90bfc488b2	3	0.000652961	Bacteria	Bacteroidota	Bacteroidia	Bacteroidales	Prevotellaceae	Prevotellaceae_Ga6A1_group	uncultured_rumen
e80dce476fe9293ff39fd50b11ba04b3	9	0.0019177	Bacteria	Bacteroidota	Bacteroidia	Bacteroidales	Rikenellaceae	Rikenellaceae_RC9_gut_group	uncultured_bacterium
01a64a3612d989422cc7f4cd223f4b48	3	0.000254887	Bacteria	Bacteroidota	Bacteroidia	Bacteroidales	Prevotellaceae	Prevotella
3b708257bc2460eee1d25feec8d573ba	6	0.000622047	Bacteria	Firmicutes	Clostridia	Christensenellales	Christensenellaceae	Christensenellaceae_R-7_group	uncultured_bacterium
6d5130ecf40f984f27bc11d3afeaa818	4	9.96538e-05	Bacteria	Bacteroidota	Bacteroidia	Bacteroidales	Muribaculaceae	Muribaculaceae	uncultured_bacterium
3c9063588fe9d3a1df450a8586c4380e	9	0.0105499	Bacteria	Firmicutes	Clostridia	Clostridia	Hungateiclostridiaceae	Saccharofermentans	uncultured_bacterium
0d57e11e2ca0074a5c488abd75c4ac1e	4	0.000283299	Bacteria	Firmicutes	Clostridia	Lachnospirales	Lachnospiraceae	Blautia
952225c2e77f7afa56558374eed8c568	1	2.79188e-05	Bacteria	Firmicutes	Clostridia	Oscillospirales	Oscillospiraceae	NK4A214_group	uncultured_bacterium
282b5a8ee5511a24d175e858f0d3d9a6	3	0.000799118	Bacteria	Bacteroidota	Bacteroidia
b2b6f46e22ccdf4ca8dc00f9dc92f5df	3	0.000231164	Bacteria	Firmicutes	Clostridia	Clostridia_UCG-014	Clostridia_UCG-014	Clostridia_UCG-014	uncultured_bacterium
f4a5dd5bd4084ee24a20931e0b388975	8	0.0038133	Bacteria	Firmicutes	Clostridia	Lachnospirales	Lachnospiraceae
4d0112e40b987106333b1d8ad9e1f4c9	1	3.74912e-05	Bacteria	Bacteroidota	Bacteroidia	Bacteroidales	Prevotellaceae
595b1b902cf223e650023bd2244edef8	9	0.00166801	Bacteria	Firmicutes	Clostridia	Oscillospirales	Oscillospiraceae	NK4A214_group
4bda90ba861a50ae4a57e59f0930831a	9	0.01311	Bacteria	Bacteroidota	Bacteroidia	Bacteroidales	Rikenellaceae	Rikenellaceae_RC9_gut_group	uncultured_bacterium
a7331ca3dad517090f547914f94a9010	7	0.0044032	Bacteria	Spirochaetota	Spirochaetia	Spirochaetales	Spirochaetaceae	Treponema	bacterium_MD2012
147a995afceef770755464582c06f2bb	5	0.00128306	Bacteria	Firmicutes	Clostridia	Oscillospirales	UCG-010	UCG-010	uncultured_bacterium
20e45b3b951ab166802a5ce8512a6a43	1	0.000101308	Bacteria	Bacteroidota	Bacteroidia
52c50c96fd89d80a9f658bc871cf2f33	4	0.000432035	Bacteria	Firmicutes	Clostridia	Clostridia_UCG-014	Clostridia_UCG-014	Clostridia_UCG-014
34bf8e39489a0017b5d861031f21bd69	1	0.000218255	Bacteria	Bacteroidota	Bacteroidia	Bacteroidales	Prevotellaceae	Prevotella
18f3dd7803bb38817de2ece76ccb6e65	1	2.57062e-05	Bacteria	Spirochaetota	MVP-15	MVP-15	MVP-15	MVP-15
08af4d2f6e142b67ed1c8c10f4acee7c	9	0.012957	Bacteria	Firmicutes	Clostridia	Christensenellales	Christensenellaceae	Christensenellaceae_R-7_group	uncultured_bacterium
498ccd28bdb243f33df326af8e6565c8	1	3.85593e-05	Bacteria	Actinobacteriota	Actinobacteria	Micromonosporales	Micromonosporaceae
e7bc7680c567a060c3080508aaff820d	3	0.00018504	Bacteria	Firmicutes	Clostridia	Lachnospirales	Lachnospiraceae
2cddaf04a6aa4f916c5da5c8f3a52737	7	0.00053303	Bacteria	Firmicutes	Clostridia	Oscillospirales	Butyricicoccaceae	UCG-009	uncultured_bacterium
ad5933ab94fd060b083cb99fd0cc69f8	9	0.00746631	Bacteria	Firmicutes	Clostridia	Lachnospirales	Lachnospiraceae	Butyrivibrio	Butyrivibrio_fibrisolvens
86fc16fc31b08d2f1ff7039870aabd47	5	0.000601914	Bacteria	Bacteroidota	Bacteroidia	Bacteroidales	Prevotellaceae	Prevotellaceae_UCG-001
8b969a7c00988aa6dc43d8acb6069274	8	0.00273678	Bacteria	Firmicutes	Clostridia	Lachnospirales	Lachnospiraceae	[Eubacterium]_ruminantium_group	uncultured_bacterium
169622c2e1801ed00056d7917a9f923d	8	0.000897701	Bacteria	Bacteroidota	Bacteroidia	Bacteroidales	Muribaculaceae	Muribaculaceae	uncultured_rumen
c075c9a9d4ee81bdc1914d8455edda05	3	0.00180783	Bacteria	Firmicutes	Clostridia	Lachnospirales	Lachnospiraceae	[Eubacterium]_ruminantium_group	uncultured_bacterium
e993e1e78bd9aad4bbfa4bfbcb43d1fd	8	0.00144513	Bacteria	Bacteroidota	Bacteroidia	Bacteroidales	CAP-aah99b04	CAP-aah99b04	uncultured_bacterium
51cbfd331c21f5d7225c7ef1cdaded21	1	7.9768e-06	Bacteria	Spirochaetota	Spirochaetia	Spirochaetales	Spirochaetaceae	Treponema	Treponema_berlinense
b51280677191fc8072c05cbcf1fdd392	4	0.000235051	Bacteria	Firmicutes	Clostridia	Lachnospirales	Lachnospiraceae	uncultured	uncultured_bacterium
19cb481e19d4610162c2cb5f129e8849	4	0.000143718	Bacteria	Firmicutes	Bacilli	Erysipelotrichales	Erysipelotrichaceae	[Anaerorhabdus]_furcosa_group	uncultured_bacterium
577af43f0375cd3b6cae3616bd622720	5	0.000300334	Bacteria	Bacteroidota	Bacteroidia	Bacteroidales	Prevotellaceae	Prevotella	uncultured_rumen
bf74fbaea81a4f552a731e64ba4311c7	1	0.000107012	Bacteria	Firmicutes	Clostridia	Christensenellales	Christensenellaceae	Christensenellaceae_R-7_group	uncultured_bacterium
d7c5e48bd2d02a47978214738f35a7a6	2	0.000159996	Bacteria	Firmicutes	Bacilli	Acholeplasmatales	Acholeplasmataceae	Anaeroplasma	uncultured_bacterium
5d395df5bfd116eee85055e12c105741	2	0.000181655	Bacteria	Firmicutes	Clostridia	Lachnospirales	Lachnospiraceae
53c71bb7506daaf538328afcb7cf0a89	1	0.000237889	Bacteria	Firmicutes	Clostridia	Lachnospirales	Lachnospiraceae
03f308c913031e33dd3f7900667d2066	4	0.000394981	Bacteria	Verrucomicrobiota	Kiritimatiellae	WCHB1-41	WCHB1-41	WCHB1-41	uncultured_rumen
b875ea04e037263bac3896b925f1bf9f	9	0.0167537	Bacteria	Bacteroidota	Bacteroidia	Bacteroidales	Prevotellaceae	Prevotella	uncultured_rumen
580a9962def994179eddf7dcc1a4254d	3	0.000104077	Bacteria	Firmicutes	Clostridia	Lachnospirales	Lachnospiraceae
c530721e02318a940c786b7c31449c4f	2	4.69971e-05	Bacteria	Firmicutes	Bacilli	Erysipelotrichales	Erysipelotrichaceae	uncultured	uncultured_bacterium
733dba71816b341699110f87a10f61e7	5	0.000583776	Bacteria	Verrucomicrobiota	Kiritimatiellae	WCHB1-41	WCHB1-41	WCHB1-41	uncultured_rumen
03e16569238bbe36bcc3c7678e292181	5	0.000451887	Bacteria	Bacteroidota	Bacteroidia	Bacteroidales	Prevotellaceae
03d6fbedf9464b0dbaf77ec03990cf5f	2	0.000184636	Bacteria	Planctomycetota	Planctomycetes	Pirellulales	Pirellulaceae	p-1088-a5_gut_group	uncultured_bacterium
9f3ed3132feb6b9287b58d3978cac33d	1	2.97361e-05	Bacteria	Firmicutes	Clostridia	Oscillospirales	Oscillospiraceae	UCG-005	metagenome
55cd2e374251e813e912908991c4e372	5	0.00046544	Bacteria	Firmicutes	Clostridia	Lachnospirales	Lachnospiraceae
b291522fa3f5b1b067e57cc4bb21d6ec	2	0.0001238	Bacteria	Bacteroidota	Bacteroidia	Bacteroidales	Rikenellaceae	Rikenellaceae_RC9_gut_group	uncultured_bacterium
a5adb560a5d39176cbcc3a015ab58dca	1	0.000154237	Bacteria	Bacteroidota	Bacteroidia	Bacteroidales	Prevotellaceae	Prevotellaceae_NK3B31_group	uncultured_bacterium
1d26b561490a38a2bd73312690a105cd	5	0.000500548	Bacteria	Firmicutes	Bacilli	Acholeplasmatales	Acholeplasmataceae	Anaeroplasma	uncultured_rumen
900180881cbe85259cb263bd92e8f0fc	1	0.000494844	Bacteria	Fibrobacterota	Fibrobacteria	Fibrobacterales	Fibrobacteraceae	Fibrobacter	Fibrobacter_sp.
ddbbcc0cb66e652775e2d30bb14e657e	6	0.00161476	Bacteria	Bacteroidota	Bacteroidia	Bacteroidales	Prevotellaceae	Prevotella	uncultured_rumen
6c0d8867953bf2594f4d53446cd0b43f	2	0.000204672	Bacteria	Firmicutes	Clostridia	Oscillospirales	UCG-010	UCG-010	uncultured_bacterium
4e9bbea16f10f1060a0118312798a4fc	2	0.000336136	Bacteria	Firmicutes	Negativicutes	Acidaminococcales	Acidaminococcaceae	Succiniclasticum	uncultured_rumen
5b2b1454b483fdaffc13c6231ecf45e3	4	0.000373757	Bacteria	Firmicutes	Clostridia	Christensenellales	Christensenellaceae	Christensenellaceae_R-7_group	uncultured_bacterium
57d3f763327468f4083d42b713dff09f	2	0.000118146	Bacteria	Bacteroidota	Bacteroidia	Bacteroidales	F082	F082
6e7f5c541846170f556f58d1157e27aa	6	0.00283594	Bacteria	Spirochaetota	Spirochaetia	Spirochaetales	Spirochaetaceae	Treponema	unidentified_rumen
20d58d50450045146cecf505b65133bd	1	6.42655e-06	Bacteria	Firmicutes	Bacilli	Acholeplasmatales	Acholeplasmataceae	Anaeroplasma	uncultured_bacterium
2688e43281e94454a618260a0370f1be	1	4.85011e-05	Bacteria	Firmicutes	Clostridia	Clostridia_UCG-014	Clostridia_UCG-014	Clostridia_UCG-014
b9501264243a5a96b43f3ffa9f8f14e1	3	0.000101665	Bacteria	Bacteroidota	Bacteroidia	Bacteroidales	Prevotellaceae	Prevotella	uncultured_rumen
78e859d2af4620aa3f630b3466132eb4	1	7.49825e-06	Bacteria	Firmicutes	Clostridia	Oscillospirales	Ruminococcaceae	Ruminococcus
435d415c04c2f5a3532e617b98f4bf3f	4	0.000357218	Bacteria	Firmicutes	Clostridia	Oscillospirales	Ruminococcaceae
7f00d9d33540e1ce25d2fbdd1277c347	7	0.000380877	Bacteria	Bacteroidota	Bacteroidia	Bacteroidales	Prevotellaceae	Prevotellaceae_UCG-003	unidentified_rumen
4bd0418d1186b1ed36cbf9746cd25e9d	1	6.74842e-05	Bacteria	Proteobacteria	Alphaproteobacteria	Paracaedibacterales	Paracaedibacteraceae	uncultured	uncultured_bacterium
a59be5ca7ae2f671c27cd9c0524c31ae	9	0.00224899	Bacteria	Firmicutes	Clostridia	Lachnospirales	Lachnospiraceae
ec19eae6cb0a21da9cfb9ef846227057	9	0.00463666	Bacteria	Firmicutes	Clostridia
e41f91f7f23cfa20fd9c2a1189875552	6	0.0025686	Bacteria	Bacteroidota	Bacteroidia	Bacteroidales	Rikenellaceae	Rikenellaceae_RC9_gut_group	unidentified_rumen
d406c5482c8cfb4c53a14c1ed26a29e7	8	0.00317778	Bacteria	Bacteroidota	Bacteroidia	Bacteroidales	p-251-o5	p-251-o5	uncultured_rumen
aca0d9590ae68edabae310c4a26abc4d	9	0.00601423	Bacteria	Spirochaetota	Spirochaetia	Spirochaetales	Spirochaetaceae	Treponema
fb1ebeba5f21fe4f52181c294a970920	3	0.0003849	Bacteria	Bacteroidota	Bacteroidia	Bacteroidales	Prevotellaceae	Prevotella
d1e0b4b743b9212198ce08ece18c3f3a	9	0.000893673	Bacteria	Bacteroidota	Bacteroidia	Bacteroidales	Rikenellaceae	Rikenellaceae_RC9_gut_group	uncultured_bacterium
52f91747da96b5c3f31510231fa47b57	4	0.000140972	Bacteria	Firmicutes	Clostridia	Lachnospirales	Lachnospiraceae	[Eubacterium]_ruminantium_group	uncultured_bacterium
e4aed0c8e5996a1407bc4c207cdd466a	6	0.000739882	Bacteria	Bacteroidota	Bacteroidia	Bacteroidales	F082	F082	uncultured_bacterium
9ee9a8021906fc02a3ecd58c0c8d6162	1	4.08872e-05	Bacteria	Bacteroidota	Bacteroidia	Bacteroidales	F082	F082	uncultured_bacterium
88b9964227471d25aa15a5af70163bb3	4	0.000893958	Bacteria	Firmicutes	Clostridia	Christensenellales	Christensenellaceae	Christensenellaceae_R-7_group	uncultured_bacterium
7c8e7fea4ed212861bde86191ced1ac8	3	0.000397704	Bacteria	Firmicutes	Bacilli	Erysipelotrichales	Erysipelotrichaceae	Solobacterium	uncultured_bacterium
82cdf2f79c74d80e41b1a038f64cd613	3	0.000174045	Bacteria	Bacteroidota	Bacteroidia	Bacteroidales	Prevotellaceae	Prevotellaceae_UCG-003	uncultured_bacterium
995cb9b4beaf3b9d169ee42f52da0523	1	4.08872e-05	Bacteria	Verrucomicrobiota	Kiritimatiellae	WCHB1-41	WCHB1-41	WCHB1-41
33dcfaa93dad581214b0c42a33ecb667	1	7.49825e-06	Bacteria	Firmicutes	Clostridia	Lachnospirales	Lachnospiraceae
a020918a6767138650efcdcccb5bce3e	8	0.000582701	Bacteria	Firmicutes	Clostridia	Eubacteriales	Eubacteriaceae	Eubacterium	uncultured_rumen
956fdaea1a5d49bdc2a2b56650458caf	2	0.00028744	Bacteria	Firmicutes	Clostridia	Clostridia	Hungateiclostridiaceae	Saccharofermentans	uncultured_bacterium
0bb98100dddaada8edefbad43289a296	9	0.00481934	Bacteria	Firmicutes	Clostridia	Lachnospirales	Defluviitaleaceae	Defluviitaleaceae_UCG-011	uncultured_bacterium
0e850feddfbfd335229bbcaee3f92b23	1	6.37351e-05	Bacteria	Bacteroidota	Bacteroidia	Bacteroidales	F082	F082	uncultured_bacterium
85a31ff6a480ea3c7c3bd046c4b8731e	8	0.00268542	Bacteria	Firmicutes	Clostridia	Oscillospirales	Oscillospiraceae	NK4A214_group
16dcfed47340b26bbffe9db1d331b23e	7	0.00118053	Bacteria	Bacteroidota	Bacteroidia	Bacteroidales
fdb049b5b1146682f7085d49927ca793	1	9.2098e-06	Bacteria	Bacteroidota	Bacteroidia	Bacteroidales	Prevotellaceae	Prevotella
307278d21a76ad28fad679631a741f6d	5	0.000692297	Bacteria	Firmicutes	Clostridia	Peptostreptococcales-Tissierellales	Anaerovoracaceae	Anaerovorax	uncultured_rumen
3e616fc0620873395535bb9e3412974d	3	0.000285239	Bacteria	Planctomycetota	Planctomycetes
912a96b15937b8fda308e712b6c321df	2	0.000173082	Bacteria	Planctomycetota	Planctomycetes	Pirellulales	Pirellulaceae	CPla-4_termite_group	uncultured_rumen
8f60732b4016c5ef691c045ada166122	2	0.00016348	Bacteria	Verrucomicrobiota	Kiritimatiellae	WCHB1-41	WCHB1-41	WCHB1-41
17c438d3cb8a40effa2381dbdda0f91d	2	0.000104962	Bacteria	Bacteroidota	Bacteroidia	Bacteroidales	Prevotellaceae	Prevotellaceae_UCG-001	uncultured_bacterium
c9fbadc80953320b5e457ccd40e10885	3	0.00072078	Bacteria	Bacteroidota	Bacteroidia	Bacteroidales	Rikenellaceae	Rikenellaceae_RC9_gut_group	unidentified_rumen
ad95c7022914224013532ba129b1420c	3	0.000510228	Bacteria	Firmicutes	Clostridia	Christensenellales	Christensenellaceae	Christensenellaceae_R-7_group
af3bd243bc0015bfbfa9eb77ad04bd7a	9	0.00556574	Bacteria	Firmicutes	Bacilli	Erysipelotrichales	Erysipelotrichaceae	[Anaerorhabdus]_furcosa_group	uncultured_rumen
afd162030e5a398efed3019768e27a3f	2	9.57171e-05	Bacteria	Firmicutes	Clostridia	Lachnospirales	Lachnospiraceae	Lachnospiraceae_NK4A136_group	uncultured_bacterium
a5303a2bf7e3dcefd4b344fea0b0a6ef	4	0.000695433	Bacteria	Firmicutes	Clostridia	Lachnospirales	Lachnospiraceae
639ed0fdc59af75c328479fe899bf9c7	3	0.000295671	Bacteria	Bacteroidota	Bacteroidia	Bacteroidales	Muribaculaceae	Muribaculaceae	uncultured_bacterium
d4485a78baf5a2d6160c8d6dfb0e67d8	7	0.000544682	Bacteria	Patescibacteria	Saccharimonadia	Saccharimonadales	Saccharimonadaceae	Candidatus_Saccharimonas	uncultured_bacterium
34e1d81d7cf103f7edd453dd14a570ba	4	0.000154527	Bacteria	Firmicutes	Clostridia
8c36a51def6f75d94f6deb14d967d5d2	3	0.000335748	Bacteria	Bdellovibrionota	Oligoflexia	0319-6G20	0319-6G20	0319-6G20	uncultured_rumen
d62c0aa84443d2904a80a9b10ceb8c94	5	0.00101253	Bacteria	Bacteroidota	Bacteroidia	Bacteroidales	Prevotellaceae
dfa6418394b0b1b08447d383b8ab3e6e	1	5.35234e-05	Bacteria	Firmicutes	Clostridia	Christensenellales	Christensenellaceae	Christensenellaceae_R-7_group	uncultured_bacterium
4ef441d77fbe7f3408ebb34efbeca1c9	3	0.000212617	Bacteria	Firmicutes	Clostridia	Oscillospirales	UCG-010	UCG-010	uncultured_bacterium
443b477b8cbf5506e5b1beb5a6bd0ff1	6	0.00198799	Bacteria	Bacteroidota	Bacteroidia	Bacteroidales	Rikenellaceae	Rikenellaceae_RC9_gut_group	uncultured_bacterium
fac011d1a4b131a9943f8d348a6a965b	5	0.00142995	Bacteria	Firmicutes	Clostridia	Lachnospirales	Lachnospiraceae	Lachnospiraceae_NK4A136_group	uncultured_bacterium
26fa8ef59c5562b66b28cd0a975ca4b2	5	0.00225249	Bacteria	Firmicutes	Clostridia	Lachnospirales	Lachnospiraceae
5491a753668a7e8be57acff99da12d48	1	1.59536e-05	Bacteria	Firmicutes	Bacilli	Bacillales	Bacillaceae	Bacillus	Bacillus_murimartini
771dfaf830d85b97569a523bbc765faf	1	9.57216e-05	Bacteria	Firmicutes	Clostridia	Lachnospirales	Lachnospiraceae
6091718940fe3ed150ad7fa210cc28e2	1	0.00049855	Bacteria	Firmicutes	Clostridia	Christensenellales	Christensenellaceae	Christensenellaceae_R-7_group	uncultured_bacterium
926cdc71f8b7fb6adad75d0006a11d57	1	3.70425e-05	Bacteria	Bacteroidota	Bacteroidia	Bacteroidales	Prevotellaceae	Prevotellaceae_UCG-003	uncultured_bacterium
9e2672d707a06939dcdc3faf14c5c320	3	0.000282333	Bacteria	Bacteroidota	Bacteroidia	Bacteroidales	Prevotellaceae	Prevotella	uncultured_rumen
41d2b46dbb7db5f1ed4e319ef03ced1a	8	0.00184011	Bacteria	Firmicutes	Clostridia	Lachnospirales	Lachnospiraceae
cfc69ae157902d49ab4604e65aef1b7f	4	0.000247627	Bacteria	Bacteroidota	Bacteroidia	Bacteroidales	Prevotellaceae	Prevotellaceae_UCG-003	uncultured_bacterium
361b683c916b1fbe72bd0159912e8a8d	1	2.82923e-05	Bacteria	Fibrobacterota	Fibrobacteria	Fibrobacterales	Fibrobacteraceae	uncultured	uncultured_rumen
e6af03d9b66f56cc455806bcb4da80bb	9	0.00119621	Bacteria	Bacteroidota	Bacteroidia	Bacteroidales	Prevotellaceae	Prevotellaceae_NK3B31_group
988d0b56ec5c47585f274ab0ca29c862	1	1.9942e-05	Bacteria	Bacteroidota	Bacteroidia	Bacteroidales	Muribaculaceae	Muribaculaceae	uncultured_bacterium
5bcbc083b3c5418a3e8abf6c9d204e98	7	0.00474998	Bacteria	Bacteroidota	Bacteroidia	Bacteroidales	Muribaculaceae	Muribaculaceae	uncultured_bacterium
11dfc1fedf14a5107255e8039e0858a2	6	0.00305916	Bacteria	Bacteroidota	Bacteroidia	Bacteroidales	Prevotellaceae	Prevotellaceae_UCG-001	uncultured_bacterium
23ef38961e4baffce7826c558e8517e6	9	0.00334323	Bacteria	Fibrobacterota	Fibrobacteria	Fibrobacterales	Fibrobacteraceae	Fibrobacter	Fibrobacter_sp.
42690f88a4b09509377b8fc34ae7f2a9	4	0.000761874	Bacteria	Firmicutes	Clostridia	Peptococcales	Peptococcaceae	uncultured	uncultured_rumen
e5587eeb2a278c4f7f2f0f1bbe762f60	6	0.00216444	Bacteria	Bacteroidota	Bacteroidia	Bacteroidales	p-251-o5	p-251-o5	uncultured_rumen
854fbea00781bd9dd2f3be433b119f9e	2	0.000340667	Bacteria	Firmicutes	Negativicutes	Acidaminococcales	Acidaminococcaceae	Succiniclasticum	uncultured_rumen
feb43224bdc42debce4eafa77c618b8d	2	0.000147098	Bacteria	Firmicutes	Clostridia	Oscillospirales	Ruminococcaceae	Ruminococcus
c11cd5533ee0fe404dc60b822b03161c	2	9.23223e-05	Bacteria	Verrucomicrobiota	Kiritimatiellae	WCHB1-41	WCHB1-41	WCHB1-41	uncultured_bacterium
96b037fe4923b3af8dcf1ea537c4b850	1	5.20382e-05	Bacteria	Bacteroidota	Bacteroidia	Bacteroidales	Muribaculaceae	Muribaculaceae	uncultured_rumen
0b5d2d5c95138f33411c904c684d1c2b	1	3.22343e-05	Bacteria	Patescibacteria	Saccharimonadia	Saccharimonadales	Saccharimonadaceae	Candidatus_Saccharimonas	uncultured_bacterium
1c9d8772ae6c05ee2419812bd2839680	8	0.00229909	Bacteria	Patescibacteria	Gracilibacteria	Absconditabacteriales_(SR1)	Absconditabacteriales_(SR1)	Absconditabacteriales_(SR1)	uncultured_bacterium
d0c38335a9a8ad053812b2dcb924a593	2	0.000337472	Bacteria	Bacteroidota	Bacteroidia
f4ca7dff429b3c19ec0e6775b88dc469	2	8.68216e-05	Bacteria	Firmicutes	Clostridia	Oscillospirales	[Eubacterium]_coprostanoligenes_group	[Eubacterium]_coprostanoligenes_group	uncultured_bacterium
ce05a4bb26b683e1b98fbab2e5c75598	4	0.00153438	Bacteria	Firmicutes	Clostridia	Oscillospirales	Oscillospiraceae
b12231b65b1e44ff57eed4a52d945d34	8	0.000804398	Bacteria	Firmicutes	Bacilli	Erysipelotrichales	Erysipelatoclostridiaceae	UCG-004	uncultured_bacterium
814bbfbf8668c2a76789fbab8f90d93b	2	2.52006e-05	Bacteria	Firmicutes	Clostridia	Oscillospirales	Ruminococcaceae	uncultured	uncultured_bacterium
7dc0801a80f22bf31326c7aed8037b55	2	0.000281383	Bacteria	Firmicutes	Clostridia	Christensenellales	Christensenellaceae	Christensenellaceae_R-7_group	uncultured_bacterium
fa8af8fba39868c99861c4995ff576d6	4	0.000238775	Bacteria	Planctomycetota	Planctomycetes	Pirellulales	Pirellulaceae	p-1088-a5_gut_group
bda37a86c704fe64c4f4572140beb6ae	2	0.000327679	Bacteria	Planctomycetota	Planctomycetes	Pirellulales	Pirellulaceae	p-1088-a5_gut_group	uncultured_rumen
9b58b6e1411f6a9c60a34df6dca820c1	4	0.00176115	Bacteria	Bacteroidota	Bacteroidia	Bacteroidales	F082	F082	uncultured_bacterium
e8e8df81c599f85841213a2e32162254	1	3.37421e-05	Bacteria	Actinobacteriota	Actinobacteria	Corynebacteriales	Nocardiaceae	Gordonia	uncultured_Gordonia
a942fa840610bc3274fc6b9deaf58665	1	5.73465e-05	Bacteria	Firmicutes	Clostridia	Oscillospirales	UCG-010	UCG-010	uncultured_bacterium
cbe920dbd75207f5b86ee4dec33c78c0	2	0.000146033	Bacteria	Firmicutes	Clostridia	Lachnospirales	Lachnospiraceae
61e38c8ca3619feb400e323151b5d2f1	1	6.69063e-05	Bacteria	Firmicutes	Clostridia	Oscillospirales	[Eubacterium]_coprostanoligenes_group	[Eubacterium]_coprostanoligenes_group	uncultured_bacterium
eac209d4ae0012e3d0f3dbe734fc3702	2	3.66456e-05	Bacteria	Firmicutes	Clostridia	Oscillospirales	UCG-010	UCG-010	uncultured_bacterium
58ceda5121ffea99f26e3bb67f53ea73	3	0.00111959	Bacteria	Bacteroidota	Bacteroidia	Bacteroidales	Prevotellaceae
a9d468ea78dfc965388289e3fbbcc721	2	8.04998e-05	Bacteria	Firmicutes	Clostridia	Oscillospirales	[Eubacterium]_coprostanoligenes_group	[Eubacterium]_coprostanoligenes_group	uncultured_bacterium
f869d2e8194dd1a1a482df975913f473	1	7.43403e-06	Bacteria	Chloroflexi	Anaerolineae
b09d6a83e216bc47ea77c24dae579090	1	0.000205792	Bacteria	Planctomycetota	Planctomycetes	Pirellulales	Pirellulaceae	p-1088-a5_gut_group
072facd5c378b5d2aa14eb29c247ffc6	1	3.21327e-05	Bacteria	Bacteroidota	Bacteroidia	Bacteroidales	F082	F082	uncultured_bacterium
ff9650d502eafdc75dec2c7c338dff99	2	0.000389563	Bacteria	Actinobacteriota	Coriobacteriia	Coriobacteriales	Atopobiaceae
b8a95ce4aa94c5a19089f57087affe05	1	0.000247497	Bacteria	Firmicutes	Clostridia	Lachnospirales	Lachnospiraceae
d8c9c74f0167ea4ede0468923c70ae04	9	0.0459339	Bacteria	Firmicutes	Clostridia	Lachnospirales	Lachnospiraceae	Butyrivibrio
f4a661ab1e798f0a3993474b076394ff	8	0.00193346	Bacteria	Spirochaetota	Spirochaetia	Spirochaetales	Spirochaetaceae	Treponema
58b746e9c30d945cf2cc90045368c400	7	0.000957333	Bacteria	Firmicutes	Clostridia	Lachnospirales	Lachnospiraceae	uncultured	uncultured_bacterium
729544c63d560a4e55500567da18ac80	2	0.000121346	Bacteria	Spirochaetota	MVP-15	MVP-15	MVP-15	MVP-15	uncultured_bacterium
3b896379e54fa6e51acb328cfbba5b40	1	4.83212e-05	Bacteria	Firmicutes	Clostridia	Oscillospirales	[Eubacterium]_coprostanoligenes_group	[Eubacterium]_coprostanoligenes_group	uncultured_bacterium
b80b772de5504b61297a375d0936a584	5	0.00282081	Bacteria	Firmicutes	Clostridia	Oscillospirales	Oscillospiraceae	UCG-007	uncultured_bacterium
cfcad6f1c77f85f82f2e1dee3e875bee	1	1.9942e-05	Bacteria	Bacteroidota	Bacteroidia	Bacteroidales	Prevotellaceae	Prevotella	uncultured_rumen
9e20c7635594680204849ab47ea06e35	1	7.43403e-06	Archaea
2f022828ae89dd6cd2aeec3c1d6fe74e	3	0.000187894	Bacteria	Bacteroidota	Bacteroidia	Bacteroidales	F082	F082	uncultured_bacterium
6270cd443d50694a245a43496fd21d70	7	0.000770388	Bacteria	Bacteroidota	Bacteroidia	Bacteroidales	F082	F082
0e4131c360d3c6679e71d021dfc9e7be	4	0.000286572	Bacteria	Verrucomicrobiota	Kiritimatiellae	WCHB1-41	WCHB1-41	WCHB1-41
2df4ca68c90414997702fc7ac9e6c2e7	3	0.00128207	Bacteria	Bacteroidota	Bacteroidia	Bacteroidales	Rikenellaceae	Rikenellaceae_RC9_gut_group	Bacteroidales_bacterium
12948df1d33b5e1a97893a210356f9a9	5	0.000425537	Bacteria	Firmicutes	Clostridia	Lachnospirales	Lachnospiraceae
477db2358ee1e61db129db114e8c8794	1	7.43403e-06	Bacteria	Firmicutes	Clostridia	Oscillospirales	Ruminococcaceae
5464526271b22b26d9698e2d67bd798f	6	0.000239585	Bacteria	Firmicutes	Clostridia	Clostridia_UCG-014	Clostridia_UCG-014	Clostridia_UCG-014	uncultured_bacterium
f9709a1b2073373ca60f9b12947556ba	9	0.00244716	Bacteria	Bacteroidota	Bacteroidia
34aa3e82bd7a0eb1540cbade7abd9ae7	9	0.00165016	Bacteria	Bacteroidota	Bacteroidia	Bacteroidales	Rikenellaceae	Rikenellaceae_RC9_gut_group	uncultured_bacterium
fb17648856475909f71f9f3b6f860197	1	2.89195e-05	Bacteria	Firmicutes	Clostridia	Oscillospirales	Oscillospiraceae	UCG-005
74d0aa9d056e32fd288f4590e1a297e6	1	3.70425e-05	Bacteria	Firmicutes	Clostridia	Lachnospirales	Lachnospiraceae
b22ff8f086e8d85ae11c53278dd5af4a	3	0.00264853	Bacteria	Firmicutes	Clostridia	Lachnospirales	Lachnospiraceae
cce6f87a8b6a604e4468182524cf5938	4	0.00068224	Bacteria	Bacteroidota	Bacteroidia	Bacteroidales	Prevotellaceae	Prevotella	uncultured_rumen
40f2e5668738ff279e0eb3195d255ab6	1	2.24947e-05	Bacteria	Firmicutes	Clostridia	Lachnospirales	Lachnospiraceae
b54235dc2ed2857cfab6bf5dfa8b0d6e	1	0.000219304	Bacteria	Firmicutes	Clostridia	Lachnospirales	Lachnospiraceae	uncultured	uncultured_bacterium
61eeaa81d325476da44d42b15003a976	3	0.000548904	Bacteria	Firmicutes	Clostridia	Oscillospirales	Ruminococcaceae	Ruminococcus	uncultured_Ruminococcaceae
bb303a997ae6a4f8c178298676a9b14d	6	0.00123238	Bacteria	Bacteroidota	Bacteroidia	Bacteroidales	Rikenellaceae	Rikenellaceae_RC9_gut_group	unidentified_rumen
de6584775ed6b742f66beb22ee465c58	1	8.23167e-06	Bacteria	Bacteroidota	Bacteroidia	Bacteroidales	p-251-o5	p-251-o5	uncultured_rumen
ac233717615e8b21d5a990d96bc82f53	2	0.000368658	Bacteria	Bacteroidota	Bacteroidia	Bacteroidales	Rikenellaceae	Rikenellaceae_RC9_gut_group	uncultured_bacterium
5876c2921a37e81dfb1fd208efb885d6	5	0.000886874	Bacteria	Bacteroidota	Bacteroidia	Bacteroidales	F082	F082	uncultured_bacterium
d27f68defed6ddd9d68e483578be133a	6	0.000235984	Bacteria	Firmicutes	Clostridia	Lachnospirales	Lachnospiraceae	Lachnospiraceae_NK4A136_group	uncultured_bacterium
fcae0143ea41092b20abc6afd1e36baf	3	0.000310192	Bacteria	Bacteroidota	Bacteroidia	Bacteroidales	Prevotellaceae	Prevotellaceae_UCG-001
1230a58d871dc4ce3d5b9998e6670894	3	0.000207361	Bacteria	Firmicutes	Clostridia	Oscillospirales	Oscillospiraceae	NK4A214_group	uncultured_bacterium
f5b655497c6deb259a3eeb8f2d713c67	1	3.22343e-05	Bacteria	Spirochaetota	Spirochaetia	Spirochaetales	Spirochaetaceae	Treponema	uncultured_bacterium
d7eb6ac2b16ff5bc9540b66ee4fcf1ce	2	7.86109e-05	Bacteria	Proteobacteria	Alphaproteobacteria	Caulobacterales	Caulobacteraceae	Brevundimonas
3faa08dbbe1021536d88cee0a76ad51f	1	1.19652e-05	Bacteria	Firmicutes	Clostridia	Lachnospirales	Lachnospiraceae
c34497fa7b5900f4124150ae0ac79688	8	0.00426301	Bacteria	Firmicutes	Clostridia	Christensenellales	Christensenellaceae	Christensenellaceae_R-7_group	human_gut
e892a9cc4728ab4bf5a767c0654d5ecb	1	1.19652e-05	Bacteria	Patescibacteria	Gracilibacteria	Absconditabacteriales_(SR1)	Absconditabacteriales_(SR1)	Absconditabacteriales_(SR1)	uncultured_rumen
34cd74fa5561d421866d273f95a71436	1	3.5346e-05	Bacteria	Bacteroidota	Bacteroidia	Bacteroidales	Prevotellaceae	Prevotella	uncultured_rumen
beea4768bccf1bdb6316e2affbbb45a6	3	0.000161436	Bacteria	Firmicutes	Clostridia	Oscillospirales	Ruminococcaceae	Ruminococcus
4ca182bed90b7abd40f0136f18ca8268	3	0.000223	Bacteria	Bacteroidota	Bacteroidia	Bacteroidales	Prevotellaceae	Prevotella	uncultured_rumen
89859056ed094c44ad121c9f81c7282f	3	0.00228896	Bacteria	Firmicutes	Clostridia	Clostridia	Hungateiclostridiaceae	Saccharofermentans	uncultured_bacterium
959d7b42fdf38a649ccc604c2dabba79	4	0.000400472	Bacteria	Firmicutes	Clostridia	Christensenellales	Christensenellaceae	Christensenellaceae_R-7_group	uncultured_bacterium
445b793da2b192e1455cf96b0cbf2faa	7	0.000431003	Bacteria	Desulfobacterota	Desulfovibrionia	Desulfovibrionales	Desulfovibrionaceae	Mailhella	uncultured_bacterium
afd6d5aa284020d975cd953f185abeed	3	0.000606657	Bacteria	Firmicutes	Bacilli	Erysipelotrichales	Erysipelotrichaceae	Erysipelotrichaceae_UCG-009	uncultured_rumen
c6718044df77ae904556c7a548bcbbca	1	1.92796e-05	Bacteria	Proteobacteria	Alphaproteobacteria	Rhodospirillales	uncultured	uncultured	gut_metagenome
c225f1b66346ab0883af3dc86477d15a	1	3.29267e-05	Bacteria	Firmicutes	Clostridia	Lachnospirales	Lachnospiraceae
f5b67a2c4f0c527754f1c53460ec03a5	1	5.62369e-05	Bacteria	Bacteroidota	Bacteroidia	Bacteroidales	Bacteroidales_RF16_group	Bacteroidales_RF16_group	uncultured_bacterium
54a73ca0a41bc0cc5437e39e285eeedc	7	0.00121771	Bacteria	Firmicutes	Clostridia	Peptostreptococcales-Tissierellales	Anaerovoracaceae
5f593ed840fe755377da313813411f5a	1	0.000193406	Bacteria	Bacteroidota	Bacteroidia	Bacteroidales	Bacteroidales_UCG-001	Bacteroidales_UCG-001	uncultured_rumen
6aed0c70376d15429dda72901d5aed25	2	0.000158977	Bacteria	Bacteroidota	Bacteroidia	Bacteroidales	Prevotellaceae	Prevotella
d8252425335d523874537d858cfad905	5	0.000549953	Bacteria
6f5a7eaf3f0225b419e0dbe1207d0831	1	0.000139594	Bacteria	Bacteroidota	Bacteroidia	Bacteroidales	Prevotellaceae	Prevotellaceae_UCG-001
51997c7973f310e267e5952418746bf1	3	0.000335306	Bacteria	Firmicutes	Bacilli	Erysipelotrichales	Erysipelatoclostridiaceae	UCG-004	uncultured_bacterium
80ce3c0589997a14e6988ccef691d20e	9	0.00530572	Bacteria	Firmicutes	Clostridia	Oscillospirales	Oscillospiraceae	Colidextribacter	uncultured_Clostridia
51e3d433f269a41f3c41805caf5a87ea	3	0.000480777	Bacteria	Proteobacteria	Gammaproteobacteria	Burkholderiales	Sutterellaceae	Sutterella	uncultured_rumen
0bf511a437a48590c12dce3ac666c60b	1	2.9993e-05	Bacteria	Fibrobacterota	Fibrobacteria	Fibrobacterales	Fibrobacteraceae	Fibrobacter	uncultured_bacterium
ff7cb7b3c1a73c9a6cc17e9be85a8760	2	0.000149795	Bacteria	Firmicutes	Clostridia	Lachnospirales	Lachnospiraceae
06052eb2053c1dd6ae8e709b233e69c7	3	0.000224051	Bacteria	Firmicutes	Clostridia	Christensenellales	Christensenellaceae	Christensenellaceae_R-7_group	uncultured_bacterium
cd8bede9f307ca75325e728cd1ff91b7	3	0.000126204	Bacteria	Firmicutes	Clostridia	Oscillospirales	UCG-010	UCG-010	uncultured_bacterium
26f2bb3e99c21fe58cf3725217456f27	9	0.0017482	Bacteria	Firmicutes	Clostridia	Lachnospirales	Lachnospiraceae
13f8a5c406b0ab9982d7d4625f6bdff2	1	2.67617e-05	Bacteria	Firmicutes	Bacilli	Erysipelotrichales	Erysipelatoclostridiaceae	UCG-004	uncultured_bacterium
ce4512398bc4086bf39c908976acb6e9	3	0.000126726	Bacteria	Firmicutes	Clostridia	Lachnospirales	Lachnospiraceae
e6519afe6f6c2aba2a01030cbbc6e780	2	0.000144168	Bacteria	Firmicutes	Clostridia	Christensenellales	Christensenellaceae	Christensenellaceae_R-7_group	uncultured_bacterium
21d614332e49881b000b65a9a5d4b158	3	9.49798e-05	Bacteria	Firmicutes	Clostridia	Lachnospirales	Lachnospiraceae	uncultured	uncultured_bacterium
f66bcd086ff103808f6dc2f6d2cb7bdb	3	0.000312706	Bacteria	Planctomycetota	Planctomycetes	Pirellulales	Pirellulaceae	p-1088-a5_gut_group	uncultured_bacterium
555ac3096fda296fe075db096eeaf148	1	9.17543e-05	Bacteria	Bacteroidota	Bacteroidia	Bacteroidales	F082	F082	uncultured_bacterium
cb3908cf31e9c29a9c10d7536eabed98	1	0.000262714	Bacteria	Firmicutes	Clostridia	Lachnospirales	Lachnospiraceae
1976b97e81207452e199ac6f415b170c	4	0.00112426	Bacteria	Bacteroidota	Bacteroidia	Bacteroidales	Prevotellaceae	Prevotella	uncultured_rumen
61a46dfbbb279265a2625070fca0781a	2	0.000435017	Bacteria	Bacteroidota	Bacteroidia	Bacteroidales	Rikenellaceae	Rikenellaceae_RC9_gut_group	uncultured_bacterium
b02c119aa5b0cb064607aad7d8f7c9b8	1	0.00022564	Bacteria	Firmicutes	Clostridia	Clostridia	Hungateiclostridiaceae	Saccharofermentans	uncultured_bacterium
d2dade14bc29afb9a93761390c984268	3	8.27881e-05	Bacteria	Proteobacteria	Alphaproteobacteria	Acetobacterales	Acetobacteraceae	Roseomonas
eb69df94f41f23b54152bfaffea84175	2	0.000717133	Bacteria	Bacteroidota	Bacteroidia	Bacteroidales	F082	F082	uncultured_bacterium
b966d4635041411b04ed61d00061b87a	4	0.000335228	Bacteria	Firmicutes	Clostridia	Oscillospirales	Oscillospiraceae	NK4A214_group	uncultured_bacterium
152590a2c388ab7443ea60e9c21e4790	1	1.6167e-05	Bacteria	Proteobacteria	Alphaproteobacteria	Sphingomonadales	Sphingomonadaceae
8196616f14be21b55e2d534ff1413fbb	5	0.00164129	Bacteria	Firmicutes	Clostridia	Lachnospirales	Lachnospiraceae
527e44b5fb28d6c1ad4db375f4b8c4d1	8	0.000449963	Bacteria	Bacteroidota	Bacteroidia	Bacteroidales	Prevotellaceae	Prevotellaceae_UCG-001	uncultured_bacterium
f2a94cebe1b6d60cc74d6a0748b133ca	1	9.76963e-05	Bacteria	Bacteroidota	Bacteroidia	Bacteroidales	Prevotellaceae	Prevotella	uncultured_bacterium
a85bea1e0b29bce4d5784e7d2f4addf0	5	0.000256206	Bacteria	Firmicutes	Clostridia	Oscillospirales	UCG-010	UCG-010	uncultured_bacterium
4513e24cb39bac10a9af3d503b111c27	1	2.24929e-05	Bacteria	Firmicutes	Clostridia	Lachnospirales	Lachnospiraceae	Lachnospiraceae_NK4A136_group	uncultured_bacterium
f9e1533f26f91048d27439150b63cef3	7	0.000795343	Bacteria	Bacteroidota	Bacteroidia	Bacteroidales	Rikenellaceae	Rikenellaceae_RC9_gut_group	uncultured_bacterium
fcb0ffef9784038e3463cf7b75627761	5	0.000925966	Bacteria	Firmicutes	Bacilli	Erysipelotrichales	Erysipelotrichaceae	Erysipelotrichaceae_UCG-009	uncultured_rumen
cbd4f9e7dbc3a3c935be281818236a24	4	0.000309314	Bacteria	Spirochaetota	Spirochaetia	Spirochaetales	Spirochaetaceae	Treponema	unidentified_rumen
b5a11f8c7b5c51d9d08b6abef365d35a	2	8.84766e-05	Bacteria	Bacteroidota	Bacteroidia	Bacteroidales	Muribaculaceae	Muribaculaceae	uncultured_rumen
2621285cee4105b2867d413e995097b0	1	3.5346e-05	Bacteria	Firmicutes	Clostridia	Lachnospirales	Lachnospiraceae
8e58cf36ffeee062e70935dd5966a20d	6	0.00260884	Bacteria	Bacteroidota	Bacteroidia	Bacteroidales	Bacteroidales_BS11_gut_group	Bacteroidales_BS11_gut_group	uncultured_bacterium
26734e1bfc155b3f7460a89a359ef06c	4	0.000251114	Bacteria	Firmicutes	Negativicutes	Veillonellales-Selenomonadales	Selenomonadaceae	Selenomonas
deb9a7c3c804529837800601f56395c3	5	0.00122744	Bacteria	Bacteroidota	Bacteroidia	Bacteroidales	Prevotellaceae
379a2b8efefe1d279c22a9c53e5486ea	3	0.00125229	Bacteria	Firmicutes	Clostridia	Oscillospirales	Ruminococcaceae	Ruminococcus
97aad29e7ee6ce93e099cbc1102b9084	6	0.00315422	Bacteria	Synergistota	Synergistia	Synergistales	Synergistaceae	Pyramidobacter	uncultured_rumen
1f76e9434f4beb1b9e3234f5049480d5	4	0.000596761	Bacteria	Firmicutes	Clostridia	Lachnospirales	Lachnospiraceae
ed6ceeac1a1dabc53e65218d68701b69	1	3.63758e-05	Bacteria	Firmicutes	Bacilli	Erysipelotrichales	Erysipelatoclostridiaceae	Kandleria	Kandleria_vitulina
63ff9171ff8a7ea946c43ec8541c1f53	4	0.000530069	Bacteria	Firmicutes	Clostridia	Oscillospirales	UCG-010	UCG-010	uncultured_bacterium
174e5bd5c21a884f6dca7550eec2f18b	1	4.97003e-05	Bacteria	Firmicutes	Clostridia	Lachnospirales	Lachnospiraceae
12719eecaefc9dd3e99bba609852ebd2	9	0.00405979	Bacteria	Firmicutes	Clostridia	Lachnospirales	Lachnospiraceae
f25050b4bc488d3b72772365b98afb95	5	0.00048965	Bacteria	Chloroflexi	Anaerolineae	Anaerolineales	Anaerolineaceae	Flexilinea	uncultured_rumen
de5d691b787f8adc31b395e4049a4a49	8	0.00552563	Bacteria	Firmicutes	Clostridia	Oscillospirales	Oscillospiraceae	UCG-007	uncultured_bacterium
acf1d6df96150146963bfa02b6a73ca7	1	5.52588e-05	Bacteria	Firmicutes	Clostridia	Oscillospirales	Oscillospiraceae	Oscillibacter	uncultured_bacterium
de134784a49a4be75f05d5b6e9dcbcb2	2	0.000132738	Bacteria	Cyanobacteria	Vampirivibrionia	Gastranaerophilales	Gastranaerophilales	Gastranaerophilales	uncultured_bacterium
74a7dedf096eded7b4d5ba1e21ea60ce	3	0.00120029	Bacteria	Bacteroidota	Bacteroidia	Bacteroidales	Rikenellaceae	Rikenellaceae_RC9_gut_group	uncultured_bacterium
e77909dcef4bf005e2c03ce0e1d7a600	4	0.000255583	Bacteria	Firmicutes	Clostridia	Oscillospirales	[Eubacterium]_coprostanoligenes_group	[Eubacterium]_coprostanoligenes_group	uncultured_bacterium
08b783ebdf6a9ad4a18a1bfc54cbaf7e	2	0.000169075	Bacteria	Firmicutes	Clostridia	Oscillospirales	Oscillospiraceae	NK4A214_group
fe813581f62893713c6217dfce92fcb6	6	0.00468878	Bacteria	Spirochaetota	Spirochaetia	Spirochaetales	Spirochaetaceae	Treponema	uncultured_bacterium
eceac1778c7b74c4d501085e17299180	2	0.000137448	Bacteria	Firmicutes	Clostridia	Christensenellales	Christensenellaceae	Christensenellaceae_R-7_group	uncultured_bacterium
1705d5ab56fbcf11c90402f5f8ba379b	9	0.00265792	Bacteria	Bacteroidota	Bacteroidia	Bacteroidales	Prevotellaceae	Prevotella
0e0b617c59e5b14360c8fa2f624dcc74	2	6.7998e-05	Bacteria	Firmicutes	Clostridia	Lachnospirales	Lachnospiraceae
ec610dc94200c667533ee55d39985063	7	0.003476	Archaea	Thermoplasmatota	Thermoplasmata	Methanomassiliicoccales	Methanomethylophilaceae	uncultured	uncultured_euryarchaeote
7da8a014da77134f1ab6fe46f7358db3	2	0.000213852	Bacteria	Firmicutes	Clostridia	Lachnospirales	Lachnospiraceae	[Ruminococcus]_gauvreauii_group	uncultured_rumen
4da55456e68f8d9c8629073dffbd1b16	3	0.000386218	Bacteria	Firmicutes	Clostridia	Lachnospirales	Lachnospiraceae	Lachnospiraceae_NK4A136_group	uncultured_bacterium
0b47517a16217e6a36fb4a8c450a7f87	9	0.00337742	Bacteria	Firmicutes	Clostridia	Lachnospirales	Lachnospiraceae
b1e207fd853e79de98fa42fa08f3c44f	2	0.000358189	Bacteria	Spirochaetota	Spirochaetia	Spirochaetales	Spirochaetaceae	Treponema	uncultured_bacterium
f2681b83a2864450c985489d4a7f96d9	2	0.00123812	Bacteria	Bacteroidota	Bacteroidia	Bacteroidales	Rikenellaceae	Rikenellaceae_RC9_gut_group	uncultured_bacterium
ad22826fd8a0a8e82deb0258ef7f6b6f	1	1.9942e-05	Bacteria	Firmicutes	Bacilli	RF39	RF39	RF39	uncultured_bacterium
534214690843b42b09593549c45b53ee	2	8.69508e-05	Bacteria	Bacteroidota	Bacteroidia	Bacteroidales	Bacteroidales_RF16_group	Bacteroidales_RF16_group	uncultured_bacterium
02b525e83baa4284f0de726162b11200	1	4.85011e-05	Bacteria	Bacteroidota	Bacteroidia	Bacteroidales	Prevotellaceae	Prevotellaceae_UCG-001	uncultured_bacterium
c624dd63dad07899b741f51710fcd6b0	9	0.00272783	Bacteria	Bacteroidota	Bacteroidia	Bacteroidales	Rikenellaceae	Rikenellaceae_RC9_gut_group	uncultured_bacterium
04ac95b33060531d9fe52300e82cdd87	1	8.99717e-05	Bacteria	Firmicutes	Clostridia	Lachnospirales	Lachnospiraceae
b522305ce5db7c8459d4f0acac6d010b	5	0.000375699	Bacteria	Bacteroidota	Bacteroidia	Bacteroidales	F082	F082	uncultured_bacterium
5424f8ee86d3631c1479c8b62de6a331	9	0.0153006	Bacteria	Firmicutes	Clostridia	Peptostreptococcales-Tissierellales	Anaerovoracaceae	Family_XIII_AD3011_group	uncultured_bacterium
0fea8b77f192b35940cdeb0f1f144b54	1	3.29267e-05	Bacteria	Firmicutes	Bacilli	Erysipelotrichales	Erysipelatoclostridiaceae	Asteroleplasma	uncultured_Anaeroplasmataceae
df1d7d9f01d813d1b869b3c736484b38	5	0.00122601	Bacteria	Bacteroidota	Bacteroidia	Bacteroidales	Rikenellaceae	Rikenellaceae_RC9_gut_group	uncultured_bacterium
7b3bb65bf4a3553951f1a81c04e7e059	9	0.00515916	Bacteria	Bacteroidota	Bacteroidia	Bacteroidales	p-251-o5	p-251-o5	uncultured_rumen
79bda3ded109afd3a43b8078703a0b9d	1	0.00025494	Bacteria	Desulfobacterota	Desulfuromonadia	Bradymonadales	Bradymonadales	Bradymonadales	uncultured_rumen
96d6bab831458b2048c8d045208d1c24	8	0.00278199	Bacteria	Bacteroidota	Bacteroidia	Bacteroidales	Rikenellaceae	Rikenellaceae_RC9_gut_group	uncultured_bacterium
6241f46125119b0c483f8411f20a9567	1	7.6462e-06	Bacteria	Firmicutes	Clostridia	Peptostreptococcales-Tissierellales	Anaerovoracaceae
6dd7c279c18f5536bce48679deb03b1e	1	6.58534e-05	Bacteria	Firmicutes	Negativicutes	Veillonellales-Selenomonadales	Selenomonadaceae	Veillonellaceae_UCG-001	uncultured_bacterium
7114bafa8c847e4f83f2f479fc88c0f9	3	0.000373184	Bacteria	Firmicutes	Clostridia	Christensenellales	Christensenellaceae	Christensenellaceae_R-7_group
c87d23ca40cfbc80b774e080b62a1ca0	9	0.00662758	Bacteria	Firmicutes	Clostridia	Oscillospirales	Ruminococcaceae	uncultured	uncultured_bacterium
064017d4af9c7913eec81fe8ad4e8511	3	0.000252153	Bacteria	Verrucomicrobiota	Kiritimatiellae	WCHB1-41	WCHB1-41	WCHB1-41	uncultured_rumen
d8bf12e7fd6cc95fc5df1d98ffbc58fe	7	0.00367388	Bacteria	Bacteroidota	Bacteroidia	Bacteroidales	Prevotellaceae	Prevotella	uncultured_rumen
09c0453f143beda25c4038c91b59ca0f	2	0.000143206	Bacteria	Proteobacteria	Alphaproteobacteria	Sphingomonadales	Sphingomonadaceae	Altererythrobacter	Porphyrobacter_mercurialis
3c9c5fa3bacb370407b9fcfde59f5cb9	2	0.000134385	Bacteria	Firmicutes	Bacilli	Erysipelotrichales	Erysipelatoclostridiaceae	UCG-004	uncultured_bacterium
4c73c89e5405b6c96f7d6f2902b90395	2	0.000325532	Bacteria	Bacteroidota	Bacteroidia	Bacteroidales	F082	F082	uncultured_bacterium
74196620118f0c940047b95a5a809766	1	4.55916e-05	Bacteria	Firmicutes	Clostridia	Lachnospirales	Lachnospiraceae
4fe1c61758c8612b54a6f42ee687b741	1	1.28531e-05	Bacteria	Firmicutes	Clostridia	Lachnospirales	Lachnospiraceae	uncultured	uncultured_Cellulosilyticum
387d0c45bd08603883729498da8d414a	5	0.00172566	Bacteria	Firmicutes	Clostridia	Oscillospirales	Ruminococcaceae	Ruminococcus
b82f3842d32bef51b12596a79d3f978b	4	0.000229127	Bacteria	Spirochaetota	Spirochaetia	Spirochaetales	Spirochaetaceae	Treponema	uncultured_bacterium
116cc79c333aedfb0301b55bf5570ec4	2	0.000139065	Bacteria	Bacteroidota	Bacteroidia	Bacteroidales	Prevotellaceae
3f576fc1d18d1ec839e52e6da58a8c83	3	0.000509863	Bacteria	Firmicutes	Clostridia	Peptostreptococcales-Tissierellales	Anaerovoracaceae	Family_XIII_AD3011_group	uncultured_rumen
b41556a41c0ad02798cd03540f7d4c37	4	0.000232925	Bacteria	Firmicutes	Clostridia	Peptostreptococcales-Tissierellales	Anaerovoracaceae	Family_XIII_UCG-001	uncultured_bacterium
43f6a3121eb8135b5ff8628f96a54b95	1	0.000163524	Bacteria	Firmicutes	Clostridia	Lachnospirales	Lachnospiraceae
c2d95f2ff39dbf03c98ed238509d7a1b	1	2.4695e-05	Bacteria	Proteobacteria	Alphaproteobacteria	Caulobacterales	Caulobacteraceae	Caulobacter
ad05b391953482e364b4e1dd7366896a	2	3.85271e-05	Bacteria	Bacteroidota	Bacteroidia	Bacteroidales	p-251-o5	p-251-o5	uncultured_rumen
6a8303e60abf9e792ca5ac18610dd268	5	0.00138433	Bacteria	Bacteroidota	Bacteroidia	Bacteroidales	Rikenellaceae	Rikenellaceae_RC9_gut_group
c68ef87ba084b89ef2038fd4bb4b4ab3	4	0.00100776	Bacteria	Firmicutes	Clostridia	Christensenellales	Christensenellaceae	Christensenellaceae_R-7_group	uncultured_bacterium
ac63cf13adf4fcb3213387955e34f02d	1	0.000133378	Bacteria	Firmicutes	Clostridia	Christensenellales	Christensenellaceae	Christensenellaceae_R-7_group	uncultured_bacterium
a4d2b04f5e106477e3736508e0fb7abf	5	0.000826833	Bacteria	Spirochaetota	Spirochaetia	Spirochaetales	Spirochaetaceae	Treponema
dbc55266403d424a7caff32519aef92d	3	0.000234032	Bacteria	Firmicutes	Clostridia	Oscillospirales	[Eubacterium]_coprostanoligenes_group	[Eubacterium]_coprostanoligenes_group	uncultured_bacterium
71235960c15b8bc61d23a4a5139cb07b	9	0.0178503	Bacteria	Bacteroidota	Bacteroidia	Bacteroidales	Rikenellaceae	Rikenellaceae_RC9_gut_group
1ef18886b1d93865c61f9b0533106d7c	1	1.49965e-05	Bacteria	Bacteroidota	Bacteroidia	Bacteroidales	Prevotellaceae	Prevotella	uncultured_bacterium
41fd9308c58e1ca3f98f1c80e35bd69d	9	0.0128531	Bacteria	Firmicutes	Negativicutes	Acidaminococcales	Acidaminococcaceae	Succiniclasticum	uncultured_rumen
6db0c72e60d26eb379b3516b25e20cf0	3	0.000390083	Bacteria	Firmicutes	Clostridia	Lachnospirales	Lachnospiraceae
de1404de6a79994698078755a603ee7c	4	0.000326997	Bacteria	Bacteroidota	Bacteroidia	Bacteroidales	Prevotellaceae	Prevotella
43077623128780e01f7b1608cac0a98b	5	0.00108558	Bacteria	Spirochaetota	Spirochaetia	Spirochaetales	Spirochaetaceae	Treponema	uncultured_bacterium
1311fc75b4cf21b8cde879cf468d38cb	1	1.91155e-05	Bacteria	Bacteroidota	Bacteroidia	Chitinophagales	Chitinophagaceae	uncultured
d6781c31bf612c3a765c18491494ce3e	1	8.08352e-06	Bacteria	Bacteroidota	Bacteroidia	Bacteroidales	Prevotellaceae	Prevotella	uncultured_bacterium
6ac35997bdb7e48989d87361e37d28aa	1	0.000164393	Bacteria	Firmicutes	Clostridia	Peptostreptococcales-Tissierellales	Anaerovoracaceae	Family_XIII_UCG-001	uncultured_bacterium
c6fc9cd04b48d0ee71263d03ecee97be	2	8.63092e-05	Bacteria	Firmicutes	Clostridia	Oscillospirales	Oscillospiraceae
2ca1c2a41cfe9ac3c11660416af662de	2	4.88615e-05	Bacteria	Cyanobacteria	Vampirivibrionia	Gastranaerophilales	Gastranaerophilales	Gastranaerophilales	uncultured_bacterium
094359561df90a5bbe5d0e49ab38bc31	5	0.000855071	Bacteria	Firmicutes	Clostridia
e21b4ba9e7613bd270466ccb6378866c	1	5.9826e-05	Bacteria	Bacteroidota	Bacteroidia	Bacteroidales	Rikenellaceae	Rikenellaceae_RC9_gut_group	uncultured_bacterium
7ee37d0c3971c1bcd031da7feb9b86c1	3	0.00020942	Bacteria	Bacteroidota	Bacteroidia	Bacteroidales	Rikenellaceae	Rikenellaceae_RC9_gut_group	uncultured_bacterium
d1ae4d11e6a64265c48e773560b74c26	2	0.000201441	Bacteria	Patescibacteria	Saccharimonadia	Saccharimonadales	Saccharimonadaceae	Candidatus_Saccharimonas	uncultured_bacterium
b5f4c19cdcc6eaa694b6130a684da713	8	0.000645093	Bacteria	Bacteroidota	Bacteroidia	Bacteroidales	Prevotellaceae	Prevotella
ee5fcf7319756a5d7b002ffc3668dce5	5	0.00159296	Bacteria	Firmicutes	Clostridia	Lachnospirales	Lachnospiraceae
5846af52898bbb4b9571a60fa6cd9d04	3	0.000205986	Bacteria	Firmicutes	Clostridia	Peptostreptococcales-Tissierellales	Anaerovoracaceae	[Eubacterium]_nodatum_group	uncultured_bacterium
beda5ce5127e4fb3ea0497e51ece48cd	4	0.000552952	Bacteria	Actinobacteriota	Coriobacteriia	Coriobacteriales	Atopobiaceae	Coriobacteriaceae_UCG-002	uncultured_bacterium
d89857c77e7d9172b8ae912f273d6ce2	4	0.000578016	Bacteria	Bacteroidota	Bacteroidia	Bacteroidales	Prevotellaceae
8e00f7425ae56a29edfb10cd6379fc45	1	6.11696e-05	Bacteria	Bacteroidota	Bacteroidia	Bacteroidales	F082	F082	uncultured_bacterium
8149eb7a14c15aee1ffd8d208deac2a3	6	0.00134247	Bacteria	Bacteroidota	Bacteroidia	Bacteroidales	Prevotellaceae	Prevotellaceae_UCG-001
c35d6c89aadcb5264eff8576e57fb14a	1	0.000104209	Bacteria	Firmicutes	Negativicutes	Veillonellales-Selenomonadales	Selenomonadaceae	Quinella	uncultured_bacterium
9b2a98ff4e78583fbda18bbd539af375	1	3.63758e-05	Bacteria	Bacteroidota	Bacteroidia	Bacteroidales	F082	F082
96e9be9d42cdf7d6fffd12a7705f7c94	1	1.95393e-05	Bacteria	Bacteroidota	Bacteroidia	Bacteroidales	Prevotellaceae
41615c63805a580341abf91fa6084156	1	0.000285504	Bacteria	Bacteroidota	Bacteroidia	Bacteroidales	Prevotellaceae	Prevotella	uncultured_bacterium
1ae2a9e0e5cb301af1579b47d3ddf8cf	1	3.21327e-05	Bacteria	Bacteroidota	Bacteroidia	Bacteroidales
fc6cb50d4cdd2af8b7a0e0e5eaed7fac	2	0.000771816	Bacteria	Bacteroidota	Bacteroidia	Bacteroidales	Muribaculaceae	Muribaculaceae	uncultured_rumen
5b67fdc69e52c981b20f54dd5d647097	4	0.000148797	Bacteria	Firmicutes	Clostridia	Lachnospirales	Lachnospiraceae	Roseburia	uncultured_bacterium
a7e6e15c0621c9a3ed93489c97b633fe	3	0.000420042	Bacteria	Bacteroidota	Bacteroidia	Bacteroidales	F082	F082	uncultured_bacterium
d5d53414566429078d6051ddc0bb2402	2	9.43759e-05	Bacteria	Bacteroidota	Bacteroidia	Bacteroidales	Prevotellaceae	Prevotella	uncultured_rumen
a78313918b5f806fb0b14c4683e7eec1	6	0.00091925	Bacteria	Bacteroidota	Bacteroidia	Bacteroidales	Prevotellaceae	Prevotella
414f3105c540bc696d9045496f074732	1	1.38147e-05	Bacteria	Spirochaetota	Spirochaetia	Spirochaetales	Spirochaetaceae	Treponema	uncultured_bacterium
fb74807fc9f316fc0d1a8f555bb849eb	4	0.00017213	Bacteria	Bacteroidota	Bacteroidia	Bacteroidales	Prevotellaceae	Prevotella
e738a4c398445faa224d5e0095855571	2	0.000189267	Bacteria	Bacteroidota	Bacteroidia	Bacteroidales	Prevotellaceae	Prevotella
f286e3aee18dfdf4e0fe5b6b2f2262fc	1	4.12404e-05	Bacteria	Firmicutes	Bacilli	Erysipelotrichales	Erysipelatoclostridiaceae	UCG-004	unidentified_rumen
9fdc707dfec0be70e5cd1a94679131cd	9	0.014686	Bacteria	Firmicutes	Clostridia	Lachnospirales	Lachnospiraceae
3d39aa514db67555f0939b3da8e1c927	6	0.00198931	Bacteria	Bacteroidota	Bacteroidia	Bacteroidales
063c485ba6a966714fe1e1e1e736b7ad	4	0.000137309	Bacteria	Proteobacteria	Alphaproteobacteria	Rhodospirillales	uncultured	uncultured	uncultured_bacterium
c525ca286eb5ae33f0eedde6ae52ca0d	2	0.000181476	Bacteria	Bacteroidota	Bacteroidia	Bacteroidales	Muribaculaceae	Muribaculaceae	uncultured_bacterium
a3573e5da11b0ae8b773d87df6a3b61c	3	0.000505534	Bacteria
a73693400b6a9faee5223a85bfbdccb9	9	0.0227631	Archaea	Euryarchaeota	Methanobacteria	Methanobacteriales	Methanobacteriaceae	Methanobrevibacter
b67b29a1f6c4a550e39ebb42a46cdd6a	1	4.20541e-05	Bacteria	Firmicutes	Clostridia	Lachnospirales	Lachnospiraceae
8fd3067c8bdd96a6fb30a2e674e8a943	1	7.43403e-06	Bacteria	Bacteroidota	Bacteroidia	Bacteroidales	Rikenellaceae	Rikenellaceae_RC9_gut_group	uncultured_bacterium
44e100aaf2b872e0492d3e7b4d9fda52	9	0.000652855	Bacteria	Firmicutes	Clostridia	Oscillospirales	Ruminococcaceae	uncultured
5e2d18b6e2ea0884b3bdfb9fa69f042b	1	2.62439e-05	Bacteria	Cyanobacteria	Vampirivibrionia	Gastranaerophilales	Gastranaerophilales	Gastranaerophilales	uncultured_bacterium
85c90693325cea9cfdd05f88ee5f9188	1	3.63758e-05	Bacteria	Bacteroidota	Bacteroidia	Bacteroidales	Rikenellaceae	Rikenellaceae_RC9_gut_group	uncultured_bacterium
d3bb99cd81765262d9861dd020ba94e5	6	0.00186158	Bacteria	Firmicutes	Clostridia	Oscillospirales	Ruminococcaceae
131d9e2adb180f0e45b102328772c455	1	7.43403e-06	Bacteria	Firmicutes	Clostridia
0e787ca2c96783dd56ef79c12075d4f1	1	7.6462e-06	Bacteria	Bacteroidota	Bacteroidia	Flavobacteriales	Flavobacteriaceae	Flavobacterium
8348a9d59129e2633852d0ca5a9a759c	2	6.16433e-05	Bacteria	Cyanobacteria	Vampirivibrionia	Gastranaerophilales	Gastranaerophilales	Gastranaerophilales
8960a0c2172d64b04e2adda3cd502a5e	1	3.58956e-05	Bacteria	Bacteroidota	Bacteroidia	Bacteroidales	Prevotellaceae	Prevotellaceae_UCG-003	uncultured_bacterium
42adb747b6bf5108815e498fa8f9b75b	9	0.00151464	Bacteria	Firmicutes	Clostridia	Peptostreptococcales-Tissierellales	Anaerovoracaceae	[Eubacterium]_nodatum_group	uncultured_bacterium
cdfd2d01d72f0633f950b936ae81d943	1	0.000115227	Bacteria	Firmicutes	Clostridia	Lachnospirales	Lachnospiraceae
104c1e0541518e026e983f0e7a3fcf01	6	0.000924092	Bacteria	Firmicutes	Bacilli	Erysipelotrichales	Erysipelotrichaceae	[Anaerorhabdus]_furcosa_group	uncultured_bacterium
f16b5485e23d185734131dee38055f03	4	0.000276508	Bacteria	Firmicutes	Clostridia	Lachnospirales	Lachnospiraceae
8188341bc5103481718959ebb1f5983e	1	1.1151e-05	Bacteria	Bacteroidota	Bacteroidia	Bacteroidales	Prevotellaceae
8033ed3757ccc2454c01c5f61af278e0	4	0.00111283	Archaea	Euryarchaeota	Methanobacteria	Methanobacteriales	Methanobacteriaceae	Methanobrevibacter
93e402d5a1b7f26ec359d8804bc5419f	9	0.0113234	Bacteria	Bacteroidota	Bacteroidia	Bacteroidales	Rikenellaceae	Rikenellaceae_RC9_gut_group	Eubacterium_sp.
44f50a7527e60381cf008029cf7c8b4b	1	0.000123475	Bacteria	Verrucomicrobiota	Kiritimatiellae	WCHB1-41	WCHB1-41	WCHB1-41	uncultured_rumen
afa67936ae0d40f3d35babc07f86a565	5	0.000941846	Bacteria	Firmicutes	Clostridia	Christensenellales	Christensenellaceae	Christensenellaceae_R-7_group	uncultured_bacterium
f44d836eb41eda8acb7bd6c1a1940c80	4	0.000409698	Bacteria	Chloroflexi	Anaerolineae	Anaerolineales	Anaerolineaceae	Flexilinea	uncultured_rumen
4f96b91e1e67f96e27ea4c68e00717ae	2	8.84805e-05	Bacteria	Spirochaetota	Spirochaetia	Spirochaetales	Spirochaetaceae	Treponema	uncultured_bacterium
d6baf36835f8b9bcc27cf79eda48a71e	7	0.000699752	Bacteria	Firmicutes	Bacilli	Erysipelotrichales	Erysipelatoclostridiaceae	UCG-004	uncultured_bacterium
939764c50c5951426af018ba1ba55862	1	9.67029e-05	Bacteria	Bacteroidota	Bacteroidia	Bacteroidales	Prevotellaceae	Prevotella
7d67d07b5d85c6c40bd72054d4c3bc01	1	4.46042e-05	Bacteria	Firmicutes	Clostridia	Lachnospirales	Lachnospiraceae
acd3a01722d7286ee3be1fd3ea2d8a28	1	3.29267e-05	Bacteria	Bacteroidota	Bacteroidia	Bacteroidales	Prevotellaceae	Prevotellaceae_UCG-003
9c3ae294884162dbd3f5becc52a761a1	4	0.000417142	Bacteria	Bacteroidota	Bacteroidia	Bacteroidales	Rikenellaceae	Rikenellaceae_RC9_gut_group	uncultured_bacterium
70a552bb241f061ab3a0d65fc9cd5664	2	0.000168976	Bacteria	Firmicutes	Clostridia	Oscillospirales	Ruminococcaceae	CAG-352	uncultured_bacterium
682852da1e85af13aac3a1290bd810c3	9	0.00241744	Bacteria	Fibrobacterota	Fibrobacteria	Fibrobacterales	Fibrobacteraceae	Fibrobacter	Fibrobacter_sp.
49667fa4993e403239c01d02d3a9fe9a	1	7.9768e-06	Bacteria	Proteobacteria	Alphaproteobacteria	Rhodospirillales	uncultured	uncultured	gut_metagenome
1c520790f396d4523939ce802784030c	3	0.000357541	Bacteria	Bacteroidota	Bacteroidia	Bacteroidales	F082	F082
6c6dbe720ca4da99c5c84981a39f4d64	3	0.000283422	Bacteria	Firmicutes	Clostridia	Lachnospirales	Lachnospiraceae
ed9cc73cfa381a3c7e583584620e3670	5	0.000737	Bacteria	Bacteroidota	Bacteroidia	Bacteroidales
2a477a1b829f6bb58cfe9275f66e76a8	4	0.000291259	Bacteria	Firmicutes	Clostridia	Oscillospirales	[Eubacterium]_coprostanoligenes_group	[Eubacterium]_coprostanoligenes_group	uncultured_bacterium
5bcfcffc063c063154ae41acab6bd575	1	5.86178e-05	Bacteria	Planctomycetota	Planctomycetes	Pirellulales	Pirellulaceae	CPla-4_termite_group	uncultured_rumen
3148ea8bb182143e4713c7717f77c3a7	7	0.00170905	Bacteria	Firmicutes	Clostridia	Lachnospirales	Lachnospiraceae
867296d67f917b143aefb9984fb4dcb5	2	9.58527e-05	Bacteria	Firmicutes	Clostridia	Peptococcales	Peptococcaceae	uncultured	uncultured_bacterium
a29c177ed4f72d30356e068800ceb8e3	9	0.00349418	Bacteria	Desulfobacterota	Desulfuromonadia	Bradymonadales	Bradymonadales	Bradymonadales	uncultured_rumen
be0eb5c0be510026d5bfa57092ab0499	4	0.000478695	Bacteria	Bacteroidota	Bacteroidia	Bacteroidales	Prevotellaceae	Prevotella	uncultured_rumen
21d4eaf96022e0bdf81e4b719f832e4d	2	0.000134438	Bacteria	Firmicutes	Bacilli	Acholeplasmatales	Acholeplasmataceae	Anaeroplasma	uncultured_rumen
d8fcbaae1abdafb3c077cfdf2628d273	6	0.000758664	Bacteria	Firmicutes	Clostridia	Peptococcales	Peptococcaceae	uncultured
73157387469db3e92aba9ccffe44a906	2	0.000113682	Bacteria	Bacteroidota	Bacteroidia	Bacteroidales	Muribaculaceae	Muribaculaceae	uncultured_bacterium
03f05398411b2ca4653ca8993b6dc01e	1	3.8231e-06	Bacteria	Bacteroidota	Bacteroidia	Bacteroidales	Muribaculaceae	Muribaculaceae	uncultured_rumen
37d6074e6d87ac468b25c95c9b8de780	5	0.000663852	Bacteria	Firmicutes	Clostridia	Oscillospirales	UCG-010	UCG-010
823efa4bbe2bc4415c17e1f92067ef74	1	5.94723e-05	Bacteria	Firmicutes	Clostridia	Christensenellales	Christensenellaceae	Christensenellaceae_R-7_group	uncultured_bacterium
71cd12256e399e4c120655155fa8886a	4	0.000671542	Bacteria	Firmicutes	Clostridia	Christensenellales	Christensenellaceae	Christensenellaceae_R-7_group
3e8e5036c46b66cbb1874b74bdc38ccf	2	8.00034e-05	Bacteria	Bacteroidota	Bacteroidia	Bacteroidales	Prevotellaceae	Prevotellaceae_UCG-001	uncultured_bacterium
a5efc91689412880babbe2e167148bf4	1	2.9993e-05	Bacteria
42869c6ef03a3a92d85f1b608ec40848	7	0.00153469	Bacteria	Firmicutes	Bacilli	Erysipelotrichales	Erysipelatoclostridiaceae
04c26f5204ba508cf6923c6123cd6fd7	9	0.0387572	Bacteria	Fibrobacterota	Fibrobacteria	Fibrobacterales	Fibrobacteraceae	Fibrobacter	Fibrobacter_sp.
2f491f18b93a10b10d3622f141a7f206	3	0.000454647	Bacteria	Firmicutes	Clostridia	Oscillospirales	Ruminococcaceae
0b5bd09baf0c2b704bb6a18241bc063e	1	0.000138147	Bacteria	Desulfobacterota	Desulfuromonadia	Bradymonadales	Bradymonadales	Bradymonadales	uncultured_rumen
f75e2327f913a70059c56c4c623094c9	1	7.6462e-06	Bacteria	Firmicutes	Clostridia	Peptococcales	Peptococcaceae	uncultured	uncultured_bacterium
0f32cad8b13433a5e82ba2fca1a90f0c	3	0.00102371	Bacteria	Firmicutes	Clostridia	Oscillospirales	Ruminococcaceae	Ruminococcus	bacterium_FB2012
f267e88c3a2de84f5bc6cc07f27fc8ce	7	0.00199698	Bacteria	Bacteroidota	Bacteroidia	Bacteroidales	Rikenellaceae	Rikenellaceae_RC9_gut_group	uncultured_bacterium
8233cdec51ad9c2895fac9163212bd03	1	0.000208153	Bacteria	Spirochaetota	Spirochaetia	Spirochaetales	Spirochaetaceae	Treponema	unidentified_rumen
1b09bbd46324bc6586346e1ef1406a2f	2	8.72979e-05	Bacteria	Firmicutes	Clostridia	Lachnospirales	Lachnospiraceae	[Eubacterium]_ventriosum_group
3fcfd0984dd7da81fb9ff133f98f1bd3	3	0.000408285	Bacteria	Bacteroidota	Bacteroidia	Bacteroidales	F082	F082
eebf0aed3103d2ff3c53c9c194ca8cc6	3	0.0001781	Bacteria	Firmicutes	Clostridia	Lachnospirales	Lachnospiraceae	Acetitomaculum
936dfef5409ac15d315ff139a4eea5a8	3	0.000214771	Bacteria	Actinobacteriota	Coriobacteriia	Coriobacteriales	uncultured	uncultured	uncultured_bacterium
1901a986936c0caf6a806e9c49d71ffd	3	0.000172068	Bacteria	Bacteroidota	Bacteroidia	Bacteroidales	Prevotellaceae	Prevotella	uncultured_rumen
b8285b5365ca916919f351408384bc92	1	1.19652e-05	Bacteria	Firmicutes
74165a35004d640156b1965f9f6325f6	5	0.000392854	Bacteria	Firmicutes	Clostridia	Christensenellales	Christensenellaceae	Christensenellaceae_R-7_group	uncultured_bacterium
f0dc0ecc7002887ba56dac13b758ae1e	1	9.2098e-06	Bacteria	Firmicutes	Clostridia	Lachnospirales	Lachnospiraceae
45116aac21948ae5a5b6f567e7134f3f	1	0.000167266	Bacteria	Firmicutes	Clostridia	Lachnospirales	Lachnospiraceae
f3fed751baf5c5d7aa6ea9ec6854cb47	1	1.19652e-05	Bacteria
c606fc92df07c54c8977817f0538c6d3	2	7.95453e-05	Bacteria	Actinobacteriota	Coriobacteriia	Coriobacteriales	Eggerthellaceae
4c19720d7e36eaaedadb307f1550d215	1	8.23167e-05	Bacteria	Firmicutes	Bacilli	Erysipelotrichales	Erysipelotrichaceae
7de189294c61247156eb0f7dc40af972	3	0.000493161	Bacteria	Firmicutes	Clostridia	Christensenellales	Christensenellaceae	Christensenellaceae_R-7_group	uncultured_bacterium
3dedcc9cc4d01f48fdf0e2352daf9ac8	5	0.000710682	Bacteria	Bacteroidota	Bacteroidia	Bacteroidales	Rikenellaceae	Rikenellaceae_RC9_gut_group	uncultured_bacterium
18d4fc6ac0f3941ad550da02d7799b1b	4	0.000903373	Bacteria	Firmicutes	Clostridia	Lachnospirales	Lachnospiraceae	[Eubacterium]_xylanophilum_group	uncultured_bacterium
7bb7bad3b14ceb3a7f754e3571e23239	3	0.000149314	Bacteria	Firmicutes	Bacilli	Erysipelotrichales	Erysipelotrichaceae	[Anaerorhabdus]_furcosa_group	uncultured_bacterium
e64579fe592f6a6e02aa8f5d28f44a07	9	0.000668116	Bacteria	Bacteroidota	Bacteroidia	Bacteroidales	Prevotellaceae
0efdbcc438d51de8a594bce9352d2b90	4	0.000226834	Bacteria	Firmicutes	Clostridia	Christensenellales	Christensenellaceae	Christensenellaceae_R-7_group	uncultured_bacterium
63c606f089184d9c552546c2429dbd97	4	0.000595773	Bacteria	Firmicutes	Clostridia	Christensenellales	Christensenellaceae	Christensenellaceae_R-7_group	uncultured_bacterium
cb7cf08679985f9dc89750a54cbb9f7e	4	0.000549758	Bacteria	Bacteroidota	Bacteroidia	Bacteroidales	Prevotellaceae	Prevotellaceae_UCG-003	uncultured_bacterium
d0d01aa43c9baa829080f7bc1adc102b	8	0.00141343	Bacteria	Spirochaetota	Spirochaetia	Spirochaetales	Spirochaetaceae	Treponema	uncultured_bacterium
916489e1b882cf9fdcf3c192628c49b4	4	0.000105304	Bacteria	Actinobacteriota	Coriobacteriia	Coriobacteriales	Eggerthellaceae	uncultured	uncultured_bacterium
521ac277d22d9fea51649c2680e8e73c	1	0.000351725	Archaea	Euryarchaeota	Methanobacteria	Methanobacteriales	Methanobacteriaceae	Methanobrevibacter
cc7ad9ed1a986754dbc57bbd77f2978c	1	1.52924e-05	Bacteria	Bacteroidota	Bacteroidia	Bacteroidales	F082	F082
a7d59e34acc59a91d0d5c21a15fdf336	2	0.00024316	Bacteria	Firmicutes	Negativicutes	Veillonellales-Selenomonadales	Selenomonadaceae	Quinella	uncultured_bacterium
bb9dd66335a236878285e9a80e6ffe3f	2	8.35379e-05	Bacteria	Firmicutes	Clostridia	Lachnospirales	Lachnospiraceae
3b10cf04de07e5e72d45dd4b90951639	3	0.000559105	Bacteria	Firmicutes	Clostridia	Peptostreptococcales-Tissierellales	Anaerovoracaceae	Family_XIII_AD3011_group	uncultured_rumen
f913a23a4b51889e1da2d9e7100c7ada	1	0.000185213	Bacteria	Firmicutes	Clostridia	Peptococcales	Peptococcaceae	uncultured	uncultured_rumen
68996a5c9811956bc53190d9c4d624c0	6	0.00186162	Archaea	Euryarchaeota	Methanobacteria	Methanobacteriales	Methanobacteriaceae	Methanosphaera
d63cef1b642be8bc4fa31aed8e8c1382	4	0.00023732	Bacteria	Firmicutes	Clostridia	Oscillospirales	Ruminococcaceae
e22b9bdf0157a2d45aa7135ca0b72249	1	0.000103224	Bacteria	Bacteroidota	Bacteroidia	Bacteroidales	F082	F082	uncultured_bacterium
2ff3412f4fd5c1cae3f8fd288370456e	4	0.00106385	Bacteria	Spirochaetota	Spirochaetia	Spirochaetales	Spirochaetaceae	Treponema	unidentified_rumen
3d8598b963b03f139b411d0916f8ab97	5	0.00084433	Bacteria	Bacteroidota	Bacteroidia	Bacteroidales	F082	F082	uncultured_bacterium
58e302cf13c1470d1407fceb1451889d	7	0.00124076	Bacteria	Firmicutes	Clostridia	Christensenellales	Christensenellaceae	Christensenellaceae_R-7_group	uncultured_bacterium
4a66b8d672784c1de72db68b250b8049	9	0.00324866	Bacteria	Firmicutes	Clostridia	Oscillospirales	Ruminococcaceae	uncultured	uncultured_bacterium
8117606b2efce0cbfd016910c1445f1d	2	0.000220301	Bacteria	Firmicutes	Clostridia	Lachnospirales	Lachnospiraceae
b04fd717c2320768068a512bdb78a295	1	0.000147811	Bacteria	Firmicutes	Clostridia	Christensenellales	Christensenellaceae	Christensenellaceae_R-7_group	uncultured_bacterium
b8e904afd3d37d664dca59f379b1a9aa	2	9.21936e-05	Bacteria	Bacteroidota	Bacteroidia	Bacteroidales	Rikenellaceae	Rikenellaceae_RC9_gut_group	uncultured_bacterium
32734c56873aef01b6d35e8e9d511bba	9	0.0057581	Bacteria	Bacteroidota	Bacteroidia	Bacteroidales	p-251-o5	p-251-o5	uncultured_bacterium
aa2b3f512a7ccbe165d896b164834bd8	2	0.00133547	Bacteria	Proteobacteria	Alphaproteobacteria	Rickettsiales	uncultured	uncultured
077aab71c3d68a4bd80428c843232e11	5	0.000471885	Bacteria	Firmicutes	Bacilli	Erysipelotrichales	Erysipelotrichaceae	uncultured	uncultured_bacterium
5e7144f36dd29e24c4679a1c5738b5db	9	0.00119928	Bacteria	Bacteroidota	Bacteroidia	Bacteroidales	Prevotellaceae
212b7ee2277ab36b3c71a5585442489e	1	4.78608e-05	Bacteria	Bacteroidota	Bacteroidia	Bacteroidales	Prevotellaceae	Prevotellaceae_UCG-003
be6695a7a23a1222e977422d4d0b3bcf	1	3.37421e-05	Bacteria	Bacteroidota	Bacteroidia	Bacteroidales	F082	F082	uncultured_bacterium
534110cca1c6df005e55f128b61594cd	1	7.06233e-05	Bacteria	Actinobacteriota	Coriobacteriia	Coriobacteriales	Eggerthellaceae	Enterorhabdus	uncultured_bacterium
7e84f19177e762a357e595fa69527bd5	2	0.000248706	Bacteria	Firmicutes	Clostridia	Lachnospirales	Lachnospiraceae
2dcf8f48fd142bc9ad1ea5eb430a4f88	3	0.000262252	Bacteria	Planctomycetota	Planctomycetes	Pirellulales	Pirellulaceae	p-1088-a5_gut_group	uncultured_bacterium
ac3a01944b728e28d6081b0e4f02cdae	5	0.00110621	Bacteria	Firmicutes	Clostridia	Lachnospirales	Lachnospiraceae	Lachnospiraceae_NK4A136_group	uncultured_bacterium
4ecec1bf70dfbb2b6e7c9b7723bfc77e	9	0.000572384	Bacteria	Bacteroidota	Bacteroidia	Bacteroidales	Prevotellaceae	Prevotellaceae_UCG-001	uncultured_bacterium
5a04b0c0d28c1eab793e7b26fc8eb0a2	1	1.9942e-05	Bacteria	Bacteroidota	Bacteroidia	Bacteroidales	Prevotellaceae	Prevotella
856b1d00032df371c1c46eeb7079df34	7	0.00801284	Bacteria	Fibrobacterota	Fibrobacteria	Fibrobacterales	Fibrobacteraceae	Fibrobacter	Fibrobacter_succinogenes
c6115ab027f33fb06ed304e55272095d	4	0.000722293	Bacteria	Bacteroidota	Bacteroidia	Bacteroidales	Rikenellaceae	Rikenellaceae_RC9_gut_group	uncultured_bacterium
09d7d2a5627981ae022927cf0d1d4628	3	0.000169909	Bacteria	Firmicutes	Clostridia	Lachnospirales	Lachnospiraceae
8734375ec3679368d1ad0af076be1666	9	0.00643427	Bacteria	Desulfobacterota	Desulfovibrionia	Desulfovibrionales	Desulfovibrionaceae	Desulfovibrio	uncultured_rumen
b8529ac5b743a82914d68e942533fe61	6	0.00616647	Bacteria	Firmicutes	Clostridia	Oscillospirales	Ruminococcaceae	Ruminococcus	Ruminococcus_flavefaciens
09be90be28b89604ef8fee63b48e28fb	9	0.00189239	Bacteria	Bacteroidota	Bacteroidia	Bacteroidales	Paludibacteraceae	uncultured	uncultured_rumen
6dcb0ea1418053a886dce3702dadf50f	5	0.00223606	Bacteria	Spirochaetota	Spirochaetia	Spirochaetales	Spirochaetaceae	Treponema	uncultured_bacterium
b777678fcc1f06e6dd873359f39fa6de	1	5.65846e-05	Bacteria	Firmicutes	Clostridia	Lachnospirales	Lachnospiraceae	Acetitomaculum
a74f42bdbba34ce3ba45cac5c3fbd83a	1	6.42655e-06	Bacteria	Firmicutes	Clostridia	Lachnospirales	Lachnospiraceae
cc11a57b6ea6dc8419c9104a303021be	5	0.000307296	Bacteria	Firmicutes	Clostridia	Lachnospirales	Lachnospiraceae	[Eubacterium]_ruminantium_group	uncultured_bacterium
82e07e15d60f8684c8e3285400876d94	1	0.000117211	Bacteria	Bacteroidota	Bacteroidia	Bacteroidales	Prevotellaceae	Prevotella	uncultured_bacterium
62ab341eca8337fdeb20f686d3c419b6	9	0.00128513	Bacteria	Spirochaetota	Spirochaetia	Spirochaetales	Spirochaetaceae	Treponema	uncultured_bacterium
5f8bd6ec0bcb3036a400cfc768a7a564	4	0.000112227	Bacteria	Firmicutes	Clostridia	Clostridia_vadinBB60_group	Clostridia_vadinBB60_group	Clostridia_vadinBB60_group	uncultured_bacterium
596683d538d138a2d22956f9401fd1a3	4	0.00104524	Bacteria	Bacteroidota	Bacteroidia	Bacteroidales	Rikenellaceae	Rikenellaceae_RC9_gut_group	uncultured_bacterium
1e5fd13aa30f3051944bee84a2d77626	1	4.81991e-05	Bacteria	Firmicutes	Clostridia	Christensenellales	Christensenellaceae	Christensenellaceae_R-7_group	uncultured_bacterium
ff3e3bc115ed8c4343681f660ce2521f	6	0.00428228	Bacteria	Firmicutes	Clostridia	Lachnospirales	Lachnospiraceae	Butyrivibrio	uncultured_rumen
aaf70c3c00a650b7b9276aed9657d8fc	6	0.000368792	Bacteria	Firmicutes	Clostridia	Lachnospirales	Lachnospiraceae
5de351b3d7f6674610a71e2b583b8f7a	2	7.56018e-05	Bacteria	Firmicutes	Clostridia	Oscillospirales	Oscillospiraceae
cd52ed08f3f394e895d6b1c9889e6c56	9	0.00274206	Bacteria	Bacteroidota	Bacteroidia	Bacteroidales	Bacteroidales_RF16_group	Bacteroidales_RF16_group	unidentified_rumen
d74bc47800496081963209e372f5ec0b	1	1.30262e-05	Bacteria	Firmicutes	Clostridia	Christensenellales	Christensenellaceae	Christensenellaceae_R-7_group	uncultured_bacterium
ec22fd97ce01ab84c0cdd38b364197c3	7	0.00234845	Bacteria	Bacteroidota	Bacteroidia	Bacteroidales	Muribaculaceae	Muribaculaceae	uncultured_rumen
2b00056a8808d8fc1c5f1156660196a6	2	0.000119426	Bacteria	Actinobacteriota	Coriobacteriia	Coriobacteriales	Eggerthellaceae	Enterorhabdus	uncultured_bacterium
71311308061962aa70e63b9a96d39995	7	0.000576333	Bacteria	Firmicutes	Clostridia	Lachnospirales	Lachnospiraceae
41966fc8fd6ef2776f00fb393bbd55ba	3	9.35914e-05	Bacteria	Bacteroidota	Bacteroidia	Bacteroidales	Prevotellaceae	Prevotellaceae_UCG-003	uncultured_bacterium
1c9ab0a972137827b61edfa24df291d7	8	0.000597553	Bacteria	Firmicutes	Clostridia	Oscillospirales
b2c7a22e44bb234223446329427663a4	2	0.000113019	Bacteria	Firmicutes	Clostridia	Lachnospirales	Lachnospiraceae	Howardella	uncultured_rumen
608e6411cbae56722a14af7e390cfce6	2	0.000159468	Bacteria	Bacteroidota	Bacteroidia	Bacteroidales	Prevotellaceae	Prevotella	uncultured_bacterium
859f7ce299f442fede1610c8eb7b431e	9	0.00200183	Bacteria	Firmicutes	Bacilli	Erysipelotrichales	Erysipelotrichaceae	uncultured	uncultured_bacterium
4a2f797a238f84e9917f2ee69908080c	1	3.70425e-05	Bacteria	Firmicutes	Clostridia	Christensenellales	Christensenellaceae	Christensenellaceae_R-7_group	uncultured_bacterium
4f15bfbb98da0475db0dd0e8f4152423	4	0.000366618	Bacteria	Bacteroidota	Bacteroidia	Bacteroidales	Rikenellaceae	Rikenellaceae_RC9_gut_group	uncultured_bacterium
07d6a516018489540e3a520c82f96ef6	1	6.42655e-06	Bacteria	Firmicutes	Clostridia	Oscillospirales	UCG-011	UCG-011	uncultured_rumen
1eb0b115bd116a790f998d611e216e28	3	0.000569423	Bacteria	Bacteroidota	Bacteroidia	Bacteroidales	uncultured	uncultured	uncultured_rumen
1556770b972f30cf82ed10c85d9292fa	8	0.00698046	Bacteria	Fibrobacterota	Fibrobacteria	Fibrobacterales	Fibrobacteraceae	Fibrobacter	Fibrobacter_sp.
592bc87179500131a94e5de7ef6d9e59	3	0.00017363	Bacteria	Firmicutes	Negativicutes	Veillonellales-Selenomonadales	Selenomonadaceae	Quinella	uncultured_bacterium
2a52b81114101a564313b3d97a8ac7dd	1	0.000168749	Bacteria	Firmicutes	Clostridia	Oscillospirales	UCG-011	UCG-011	uncultured_rumen
978d54a0072b4238563b5a028ceb0d3b	1	0.000152924	Bacteria	Firmicutes	Clostridia	Oscillospirales
2ddf9fbece654bcef5d5cc89a2f66792	6	0.000517577	Bacteria	Firmicutes	Clostridia	Clostridia_vadinBB60_group	Clostridia_vadinBB60_group	Clostridia_vadinBB60_group	uncultured_bacterium
543684873c39147453ca272ea0cf35df	8	0.00534018	Bacteria	Firmicutes	Negativicutes	Veillonellales-Selenomonadales	Selenomonadaceae	Selenomonas
e51c91d921afce9a35036d3c6de95ce0	1	6.31893e-05	Bacteria	Firmicutes	Clostridia	Oscillospirales	UCG-010	UCG-010	uncultured_bacterium
755fbba9f62427982fad4e81e5c914d6	1	8.08352e-05	Bacteria	Firmicutes	Clostridia	Lachnospirales	Lachnospiraceae
56c5b98ef81003972921e705664173a0	2	0.000231318	Bacteria	Bacteroidota	Bacteroidia	Bacteroidales	F082	F082	uncultured_bacterium
d8dc05c1f72b4d1d0b5add29d577bd5a	9	0.00596885	Bacteria	Firmicutes	Bacilli	Erysipelotrichales	Erysipelotrichaceae	Solobacterium	uncultured_rumen
2ef8de8dd6764809ab0c763ffa2d59ac	2	3.03629e-05	Bacteria	Bacteroidota	Bacteroidia	Bacteroidales	Prevotellaceae	Prevotellaceae_UCG-001	uncultured_bacterium
24c27095f970a582450643fdb16e77c1	5	0.00100768	Bacteria	Firmicutes	Clostridia	Lachnospirales	Lachnospiraceae
36a21fb6952a9058188b688e5040af27	9	0.0126149	Bacteria	Spirochaetota	Spirochaetia	Spirochaetales	Spirochaetaceae	Treponema	uncultured_bacterium
b788051ef0c9853ac8becb97998f12c9	1	7.9768e-06	Bacteria	Firmicutes	Clostridia	Clostridia	Hungateiclostridiaceae
82cf71487707d50bfb33248021a18629	2	6.95248e-05	Bacteria	Firmicutes	Clostridia	Peptostreptococcales-Tissierellales	Anaerovoracaceae	Anaerovorax	uncultured_bacterium
e51713d80dbc5af8b3b0932808ecb0ef	3	0.00056873	Bacteria	Firmicutes	Clostridia	Lachnospirales	Lachnospiraceae	Lachnospiraceae_NK4A136_group	uncultured_bacterium
baff9b506fd5f861b25ee0011b59b73d	2	0.000120934	Bacteria	Bacteroidota	Bacteroidia	Bacteroidales	Prevotellaceae	Prevotellaceae_NK3B31_group
7ac24d6c06b7e39e5b928175434233a1	1	0.000118945	Bacteria	Firmicutes	Clostridia	Oscillospirales	UCG-010	UCG-010	uncultured_bacterium
be2f4637f88f9efbbdde076b4a20079e	1	9.971e-05	Bacteria	Firmicutes	Clostridia
2769a5add434e68122a71f27ec54bdc8	4	0.000360729	Bacteria	Bacteroidota	Bacteroidia	Bacteroidales	Prevotellaceae	Prevotella	uncultured_rumen
81f6f446b9e3f4438b9cc3b5d8ac825f	3	0.00194791	Bacteria	Bacteroidota	Bacteroidia	Bacteroidales	Rikenellaceae	Rikenellaceae_RC9_gut_group
3c695cf239aa108b5624f73aab206d10	1	8.48769e-05	Bacteria	Bacteroidota	Bacteroidia	Bacteroidales	Muribaculaceae	Muribaculaceae	uncultured_bacterium
487352c3e23172527b685eacd4e841f3	2	0.000113199	Bacteria	Spirochaetota	Spirochaetia	Spirochaetales	Spirochaetaceae	Treponema
23b301318b5295d325041399b2dce478	7	0.000954284	Bacteria	Desulfobacterota	Desulfovibrionia	Desulfovibrionales	Desulfovibrionaceae	uncultured	uncultured_bacterium
b1410d0dce7792a33bc408437d29f96c	7	0.00089931	Bacteria	Bacteroidota	Bacteroidia	Bacteroidales	Rikenellaceae	Rikenellaceae_RC9_gut_group	uncultured_bacterium
3528b42ea10339d80fa110bf38da7d10	4	0.000761305	Bacteria	Bacteroidota	Bacteroidia	Bacteroidales	Muribaculaceae	Muribaculaceae	uncultured_rumen
d7e6163b7ea7f7efd0e99934c4c68f3d	1	7.1644e-05	Bacteria	Spirochaetota	Spirochaetia	Spirochaetales	Spirochaetaceae	Treponema	uncultured_bacterium
6f71b4278263c125cf128e221d6b28b8	9	0.0386918	Bacteria	Bacteroidota	Bacteroidia	Chitinophagales
7082795575562a5a45f9cb6505fe9ab4	1	0.000184196	Bacteria	Firmicutes	Clostridia	Lachnospirales	Lachnospiraceae	Lachnospiraceae_NK4A136_group	uncultured_bacterium
65ebd35c9420f77336a2c380e7d5c7bc	3	0.000205984	Bacteria	Bacteroidota	Bacteroidia	Bacteroidales	F082	F082	uncultured_bacterium
0db6c078d2a9c215e4082886524ba7d7	1	3.63758e-05	Bacteria	Firmicutes	Clostridia	Clostridia_UCG-014	Clostridia_UCG-014	Clostridia_UCG-014
647e9987e7e347a9890fa727a31ba323	3	0.000476187	Bacteria	Bacteroidota	Bacteroidia	Bacteroidales	Bacteroidetes_BD2-2	Bacteroidetes_BD2-2	uncultured_rumen
2912d310831f58769d502aaf4d351dd7	1	8.23167e-06	Bacteria
2def3f5e1feb3ae992270f510fe394c5	7	0.00198768	Bacteria	Actinobacteriota	Coriobacteriia	Coriobacteriales	Atopobiaceae	Coriobacteriaceae_UCG-002	uncultured_bacterium
659fd0d4ba3933fdd05705e768e5a7b6	1	2.57062e-05	Bacteria	Firmicutes	Bacilli	Staphylococcales	Staphylococcaceae	Staphylococcus
98ea49960034792152cf59913eb2c41e	8	0.003238	Bacteria	Bacteroidota	Bacteroidia	Bacteroidales	Bacteroidales_BS11_gut_group	Bacteroidales_BS11_gut_group	uncultured_bacterium
f8beeae97b3d83e13f0971070f67277f	4	0.000534337	Bacteria	Firmicutes	Clostridia	Christensenellales	Christensenellaceae	Christensenellaceae_R-7_group	uncultured_bacterium
9c90df832d8d6af7556a009ce6f964dd	1	0.000122662	Bacteria	Bacteroidota	Bacteroidia	Bacteroidales	F082	F082	uncultured_bacterium
9c4ab67722144d99aadb9a6bd08bbeef	4	0.000810416	Bacteria	Bacteroidota	Bacteroidia	Bacteroidales	Rikenellaceae	Rikenellaceae_RC9_gut_group	uncultured_bacterium
c370e98e45e35f24336acda5bb7a7356	1	4.12404e-05	Bacteria	Proteobacteria	Alphaproteobacteria	Acetobacterales	Acetobacteraceae	Roseomonas	Acetobacteraceae_bacterium
fdb987895d3f6afa1795debee8b8b34d	6	0.000476892	Bacteria	Bacteroidota	Bacteroidia	Bacteroidales	Rikenellaceae	Rikenellaceae_RC9_gut_group	uncultured_bacterium
5971cd7d25ea402cd12fcf11be5e327e	7	0.000197528	Bacteria	Firmicutes	Clostridia	Peptostreptococcales-Tissierellales	Anaerovoracaceae	Mogibacterium
04504442ab1108b81a284db0d303c11c	1	5.73465e-05	Bacteria	Firmicutes	Clostridia	Lachnospirales	Lachnospiraceae
9d2a7aecbd3230a2da83006ce66b4010	1	7.9768e-06	Bacteria	Spirochaetota	Spirochaetia	Spirochaetales	Spirochaetaceae	Treponema	uncultured_bacterium
f856fd9933379e5a591234b89eccfc55	3	0.000129925	Bacteria	Firmicutes	Clostridia	Oscillospirales	Oscillospiraceae
68348874036580684248ca2b6a3121b0	3	0.000395031	Bacteria	Firmicutes	Bacilli	Erysipelotrichales	Erysipelotrichaceae	Solobacterium	uncultured_bacterium
de52048d2c207806244a9cead0a7fcba	3	0.00015415	Bacteria	Verrucomicrobiota	Verrucomicrobiae	LD1-PB3	LD1-PB3	LD1-PB3	uncultured_bacterium
18dd11e66d24fb2d01f72aa86826f90b	6	0.000524762	Bacteria	Firmicutes	Clostridia	Peptostreptococcales-Tissierellales	Anaerovoracaceae	Mogibacterium	uncultured_bacterium
f43bb7820448c08948655b736c05cf13	1	5.78389e-05	Bacteria	Planctomycetota	Planctomycetes	Pirellulales	Pirellulaceae	p-1088-a5_gut_group	uncultured_bacterium
dd99e6572d3857f96a8d7ef0f42ec3e0	1	1.92796e-05	Bacteria	Firmicutes	Clostridia	Oscillospirales	Ruminococcaceae	CAG-352	uncultured_bacterium
3c0a8f5f1e718ad11f39d9fba93d9fc3	4	0.00104448	Bacteria	Bacteroidota	Bacteroidia	Bacteroidales	Prevotellaceae	Prevotella
0a1ab5b6ad72dfaa51c5115a50d22a5e	4	0.000120134	Bacteria	Spirochaetota	Spirochaetia	Spirochaetales	Spirochaetaceae	Treponema	uncultured_bacterium
a61de16d8e8eab04d52f88b98070845c	1	2.24929e-05	Bacteria	Firmicutes	Clostridia	Clostridia_UCG-014	Clostridia_UCG-014	Clostridia_UCG-014
2641f1e676b20e6dbd51c28d6c53278f	1	4.17726e-05	Bacteria	Bacteroidota	Bacteroidia	Bacteroidales	Rikenellaceae	Rikenellaceae_RC9_gut_group	uncultured_bacterium
653f7f05457f101567c1abc6533c36c1	1	2.60191e-05	Bacteria
561a71d8d2284718f7a21157abb92f3d	1	7.81571e-05	Bacteria	Firmicutes	Clostridia	Lachnospirales	Lachnospiraceae
1cbc4091085ef9a2ccb5c67e52774ec0	7	0.00382379	Bacteria	Bacteroidota	Bacteroidia	Bacteroidales	Prevotellaceae	Prevotella	uncultured_rumen
c46ecec717885a87de79d2acc236f9a4	1	0.000291153	Bacteria	Firmicutes	Clostridia	Oscillospirales	UCG-010	UCG-010	uncultured_bacterium
68d4894a01b9238b6c42b1f2c101cae3	2	0.00114129	Bacteria	Bacteroidota	Bacteroidia	Bacteroidales	Prevotellaceae	Prevotellaceae_Ga6A1_group	uncultured_rumen
7f821b76c7797f690652ee3f90a5e1bf	8	0.00360278	Bacteria	Verrucomicrobiota	Verrucomicrobiae	Pedosphaerales	Pedosphaeraceae	DEV114	uncultured_rumen
cfc783fb80a23b9e736d76bd921e473d	1	1.95393e-05	Bacteria	Firmicutes	Clostridia	Lachnospirales	Lachnospiraceae
823bb44dbb787d9479f20ac2a91f2744	1	2.29386e-05	Bacteria	Verrucomicrobiota	Kiritimatiellae	WCHB1-41	WCHB1-41	WCHB1-41	uncultured_rumen
05223e5e217659a5004ce329e25770a8	4	0.000389007	Bacteria	Firmicutes	Clostridia	Lachnospirales	Lachnospiraceae
2b29c85b61d11b885c2f0b22879c0ddf	2	0.000220283	Bacteria	Firmicutes	Clostridia	Oscillospirales	Ruminococcaceae	UCG-001	uncultured_bacterium
0ec15bd8b0b0eb0e26d23784c144cc1a	1	7.1644e-05	Bacteria	Bacteroidota	Bacteroidia	Bacteroidales	Prevotellaceae	Prevotella
06f049b1cc37552e8a673cb1544e9a33	2	0.000329059	Bacteria	Actinobacteriota	Coriobacteriia	Coriobacteriales	Atopobiaceae	Coriobacteriaceae_UCG-002	uncultured_bacterium
852f8f5fe6c41499074b02f3ac71e076	3	0.000100043	Bacteria	Firmicutes	Clostridia	Oscillospirales	Oscillospiraceae	UCG-002
62af4fece5799fd7a50e49ac3aa8950f	6	0.00157975	Bacteria	Firmicutes	Clostridia	Lachnospirales	Lachnospiraceae
f3563a47edc534dc624c06799e60a9ef	5	0.00113992	Bacteria	Bacteroidota	Bacteroidia	Bacteroidales	Rikenellaceae	Rikenellaceae_RC9_gut_group	uncultured_bacterium
5681a180a7f9430195bb6d7ef42a9c65	4	0.000254758	Bacteria	Bacteroidota	Bacteroidia	Bacteroidales	Prevotellaceae	Prevotellaceae_UCG-003	uncultured_bacterium
5ccd31422844d802820ce9194f5a7801	2	0.000100985	Bacteria	Bacteroidota	Bacteroidia	Bacteroidales	Rikenellaceae	Rikenellaceae_RC9_gut_group	uncultured_bacterium
0fd2872bc82a81f1b03d1f8ce8e633b7	4	0.000920154	Bacteria	Bacteroidota	Bacteroidia	Bacteroidales	F082	F082	uncultured_bacterium
235cf017fb104b63f111d844f2a09dd1	6	0.00272541	Bacteria	Firmicutes	Clostridia	Oscillospirales	Oscillospiraceae	NK4A214_group
aae7b93feba61c6ac791d5936c9b27f5	9	0.0099316	Bacteria	Firmicutes	Clostridia	Peptostreptococcales-Tissierellales	Anaerovoracaceae	Family_XIII_AD3011_group	uncultured_rumen
0ab056b676ace9c4c2ff38b0c55c6795	9	0.00954598	Bacteria	Firmicutes	Clostridia	Oscillospirales	Oscillospiraceae	UCG-005
aee3a7d7da979f46e9b0b8c6fb181c5e	4	0.000642799	Bacteria	Firmicutes	Clostridia	Peptostreptococcales-Tissierellales	Anaerovoracaceae	Family_XIII_AD3011_group	uncultured_bacterium
50fb97d4f47370ff48db3e4961c49b5f	6	0.00155369	Bacteria	Bacteroidota	Bacteroidia	Bacteroidales	Bacteroidales_BS11_gut_group	Bacteroidales_BS11_gut_group	uncultured_bacterium
7cc06f763bc4c45fcf88caeccf8c9079	9	0.00446741	Bacteria	Bacteroidota	Bacteroidia	Bacteroidales	Rikenellaceae	Rikenellaceae_RC9_gut_group
98b209b9113ba58ee125c3485cdf01cc	6	0.0011342	Bacteria	Firmicutes	Clostridia	Lachnospirales	Lachnospiraceae
327413f2a2cfbbd3ac887b3ca395636e	2	4.90638e-05	Bacteria	Firmicutes	Clostridia	Clostridia_vadinBB60_group	Clostridia_vadinBB60_group	Clostridia_vadinBB60_group	uncultured_bacterium
775b15c5801062e2be1621abfd6d8a3d	2	0.000149961	Bacteria	Proteobacteria	Alphaproteobacteria	Sphingomonadales	Sphingomonadaceae	Novosphingobium
87f0b37a85f787c96f45695e782f92a4	1	4.12404e-05	Bacteria	Proteobacteria	Alphaproteobacteria	Rhizobiales	Rhizobiaceae	Allorhizobium-Neorhizobium-Pararhizobium-Rhizobium	[Pseudomonas]_geniculata
39a56c0134f059c28fe74bf8468b4405	1	8.03319e-05	Bacteria	Firmicutes	Clostridia	Peptostreptococcales-Tissierellales	Anaerovoracaceae	Anaerovorax
6debe29c9a36c009e5c06efb588cd47d	1	0.000107793	Bacteria	Bacteroidota	Bacteroidia	Bacteroidales	Rikenellaceae	Rikenellaceae_RC9_gut_group	uncultured_bacterium
033e13f8f2271fcc8f233a65efa6f03a	1	7.82009e-05	Bacteria	Bacteroidota	Bacteroidia	Bacteroidales	Prevotellaceae	Prevotellaceae_UCG-003	uncultured_bacterium
bd0a3cd87c37ab926cdabab9d65c35c1	9	0.00862046	Bacteria	Bacteroidota	Bacteroidia	Bacteroidales	Rikenellaceae	Rikenellaceae_RC9_gut_group
caa6085cc0a348d4425a80543ca89595	2	0.000316343	Bacteria	Firmicutes	Clostridia	Oscillospirales	UCG-010	UCG-010
9dfc24890ea75a864579713eec6d4916	1	9.2098e-06	Bacteria
9eadfe3a556e2f48e74455322b5360b0	9	0.0220542	Bacteria	Firmicutes	Bacilli	Erysipelotrichales	Erysipelotrichaceae	Catenisphaera	uncultured_rumen
cc78d5ea5a05208e7f4e3da13347c995	7	0.000590625	Bacteria	Firmicutes	Clostridia	Lachnospirales	Lachnospiraceae
83e22fea2f0df79e105cd472d9cfe5cf	1	0.000115227	Bacteria	Bacteroidota	Bacteroidia	Bacteroidales	Rikenellaceae	Rikenellaceae_RC9_gut_group	uncultured_bacterium
a87dcf8f4f1313cd4f18acbf08dffb7c	1	6.42655e-06	Bacteria	Bacteroidota	Bacteroidia	Bacteroidales	Prevotellaceae
1f23638746470cb794a532cbfa651eed	3	0.000796678	Bacteria	Bacteroidota	Bacteroidia	Bacteroidales	F082	F082	uncultured_bacterium
202685e7dbf9b6ff42df70952e3d5a3a	1	1.84196e-05	Bacteria	Firmicutes	Clostridia	Peptostreptococcales-Tissierellales
3d36dcdb7d8200d60cd56b882dd43709	1	5.06539e-05	Bacteria	Patescibacteria	Saccharimonadia	Saccharimonadales	Saccharimonadaceae	Candidatus_Saccharimonas	uncultured_bacterium
5cde4066c2fedb9a3bc8d347ed6bf2d5	1	9.37281e-05	Bacteria	Bacteroidota	Bacteroidia	Bacteroidales	Rikenellaceae	Rikenellaceae_RC9_gut_group	uncultured_bacterium
46964bb1b8713703390527db0758efde	2	0.0003204	Bacteria	Bacteroidota	Bacteroidia	Bacteroidales	F082	F082	Bacteroidales_bacterium
05f977ddfc3454efa53aa014f0e5249c	9	0.00790374	Bacteria	Bacteroidota	Bacteroidia	Bacteroidales	Bacteroidales_BS11_gut_group	Bacteroidales_BS11_gut_group	uncultured_bacterium
a078680002e22ee7d6812ca18d4bb46b	1	8.02851e-05	Bacteria	Firmicutes	Clostridia	Christensenellales	Christensenellaceae	Christensenellaceae_R-7_group	uncultured_bacterium
95f144f1b19302488329983efbd23f8e	2	0.000143798	Bacteria	Firmicutes	Clostridia	Lachnospirales	Lachnospiraceae
6ce29f9f14c84538f9e9dba21c8c13f0	2	7.13265e-05	Bacteria	Actinobacteriota	Coriobacteriia	Coriobacteriales	Eggerthellaceae	Enterorhabdus	uncultured_bacterium
cc30201a5e062e553608ce574d78cdc8	2	6.52162e-05	Bacteria	Chloroflexi
7e7f79ca4f10b49c544e7261e49a0ea9	1	4.6049e-05	Bacteria	Firmicutes	Clostridia	Oscillospirales	Ruminococcaceae	Ruminococcus
fee3f8211dfaa88b463979c8f0e32379	1	3.19072e-05	Bacteria	Bacteroidota	Bacteroidia	Bacteroidales	Prevotellaceae	Prevotellaceae_UCG-001	uncultured_bacterium
66cd9f0579b2e8bbd71ffe105a0a8d0d	7	0.000476042	Bacteria	Bacteroidota	Bacteroidia	Bacteroidales
cc3972883fd7f6156ba7a61c2172183b	1	9.17543e-05	Bacteria	Proteobacteria	Alphaproteobacteria	Sphingomonadales	Sphingomonadaceae	Sphingomonas	uncultured_marine
cef8533750bf29565bb8500cc41a9ef9	1	7.49825e-06	Bacteria	Firmicutes	Clostridia	Oscillospirales
fa1636cfc41861dd33a5258f1a1c2841	1	2.60191e-05	Bacteria	Firmicutes	Bacilli	RF39	RF39	RF39	uncultured_bacterium
ec21a18b8583e4d69455b5161759b66a	9	0.0249513	Bacteria	Firmicutes	Clostridia	Lachnospirales	Lachnospiraceae	Lachnospiraceae_NK3A20_group
6a9a9cc02417b61b1069d6fb1150efbd	7	0.00115729	Bacteria	Firmicutes	Clostridia	Oscillospirales	UCG-010	UCG-010	uncultured_bacterium
0abd86c0a38986da7f2a7735c9a1650e	1	0.000118945	Bacteria	Firmicutes	Clostridia	Oscillospirales	Ruminococcaceae	uncultured	uncultured_bacterium
c1fc03da8326b7d0df8b5117a40be8a1	9	0.00287727	Bacteria	Firmicutes	Clostridia	Oscillospirales	[Eubacterium]_coprostanoligenes_group	[Eubacterium]_coprostanoligenes_group	uncultured_bacterium
f3744e46014768cc7281b47be693c6ce	3	0.000259701	Bacteria	Firmicutes	Clostridia	Christensenellales	Christensenellaceae	Christensenellaceae_R-7_group	uncultured_bacterium
dda655bcf2fd492265875d4946ca9df5	2	0.000315922	Bacteria	Chloroflexi	Anaerolineae	Anaerolineales	Anaerolineaceae	Flexilinea	uncultured_rumen
218b2d0f4beddfa717b3829009bf0892	6	0.00157778	Bacteria	Firmicutes	Clostridia	Christensenellales	Christensenellaceae	Christensenellaceae_R-7_group	unidentified_rumen
b28be5e1f69d112f419e9a6e1bdc8fb5	1	0.000397407	Bacteria	Firmicutes	Clostridia
a43c4d4b8da23c78c422a0b54e5849f0	4	0.000340661	Bacteria	Firmicutes	Clostridia	Oscillospirales	Ruminococcaceae	Ruminococcus	uncultured_bacterium
e3a23d82e01803088071600a11a5d6c2	3	0.000209281	Bacteria	Firmicutes	Clostridia	Christensenellales	Christensenellaceae	Christensenellaceae_R-7_group	uncultured_bacterium
6463367e92efd63390d84d7efcb02898	4	0.000449038	Bacteria	Firmicutes	Clostridia	Oscillospirales	Oscillospiraceae	UCG-002
ed5b40f6f38e83f54e1ab71bb52575e8	2	0.000151518	Bacteria	Firmicutes	Clostridia	Lachnospirales	Lachnospiraceae
db84c26e2e8ac1cf4ca6373f922f4eb7	3	0.000259588	Bacteria	Spirochaetota	Spirochaetia	Spirochaetales	Spirochaetaceae	Treponema
d753756ec56b77dde24efda78319bba3	1	0.000110722	Bacteria	Bacteroidota	Bacteroidia	Bacteroidales	Muribaculaceae	Muribaculaceae	uncultured_bacterium
4447dd9bbb93c12ed5e7f964ee84845c	1	5.58376e-05	Bacteria	Bacteroidota	Bacteroidia	Bacteroidales	Prevotellaceae	Prevotella	uncultured_rumen
aeae8ac1a8649b8cb48e8b0d2b231899	2	0.000129092	Bacteria	Bacteroidota	Bacteroidia	Bacteroidales	F082	F082	uncultured_bacterium
3d5575d6cbf926352062e3bc21fb0a10	5	3.336e-05	Bacteria	Bacteroidota	Bacteroidia	Bacteroidales	Prevotellaceae	Prevotella	uncultured_rumen
fb9c8e863da706e604fe95aa371aaa9b	6	0.00275918	Bacteria	Bacteroidota	Bacteroidia	Bacteroidales	Muribaculaceae	Muribaculaceae	uncultured_rumen
ea54a3af14344c1a644364f35012fc6e	1	5.35234e-05	Bacteria	Firmicutes	Clostridia	Monoglobales	Monoglobaceae	Monoglobus	uncultured_bacterium
1578678833c9d04c4c19ad5aa570f859	1	2.39304e-05	Bacteria	Bacteroidota	Bacteroidia	Bacteroidales
9d26ac2eed62f600e80b7f966878ad31	1	8.89187e-05	Bacteria	Patescibacteria	Saccharimonadia	Saccharimonadales	Saccharimonadaceae	Candidatus_Saccharimonas	uncultured_bacterium
278d9bf1c04a7a3dcc5ce7a38005f4d1	1	0.00035346	Bacteria	Firmicutes	Clostridia	Lachnospirales	Lachnospiraceae
8e16b622029adcdf17d08b5046d2c5e0	4	0.00109345	Bacteria	Firmicutes	Clostridia	Lachnospirales	Lachnospiraceae	Butyrivibrio
79bd8622ac54cfb7cbf01839dff55fc7	1	7.49825e-06	Bacteria	Bacteroidota	Bacteroidia	Bacteroidales	Muribaculaceae	Muribaculaceae	uncultured_bacterium
b98c7baeb45696ce600ed6cc80a996db	1	2.97361e-05	Bacteria	Spirochaetota	Spirochaetia	Spirochaetales	Spirochaetaceae	Sphaerochaeta	uncultured_Spirochaeta
7dbb063ed5a65ecd83b26ec1e8b352be	5	0.00128472	Bacteria	Bacteroidota	Bacteroidia	Bacteroidales	Bacteroidales_BS11_gut_group	Bacteroidales_BS11_gut_group	uncultured_bacterium
84ee25483b5b97ff7460373c41058ebf	2	0.000265436	Bacteria	Firmicutes	Clostridia	Oscillospirales	Oscillospiraceae	uncultured	uncultured_rumen
47db1aa78d969226e40ceffdb3928fbc	1	9.74772e-05	Bacteria	Firmicutes	Clostridia	Lachnospirales	Lachnospiraceae	Lachnospiraceae_UCG-006	uncultured_rumen
01038a21865a37ff8c400e3db383e63c	5	0.00143899	Bacteria	Bacteroidota	Bacteroidia	Bacteroidales	Rikenellaceae	Rikenellaceae_RC9_gut_group	uncultured_bacterium
e294715bc229eba1f677d227c127c84b	1	6.74842e-05	Bacteria	Patescibacteria	Saccharimonadia	Saccharimonadales	Saccharimonadaceae	Candidatus_Saccharimonas	uncultured_bacterium
8dba65ae444b794e3a38f5665389e9b2	2	0.000247116	Bacteria	Firmicutes	Clostridia	Lachnospirales	Lachnospiraceae	uncultured	uncultured_bacterium
ea61b233d2a6f31cac48d4aafb2c1dd5	3	0.000134204	Bacteria	Proteobacteria	Gammaproteobacteria	Burkholderiales	Comamonadaceae	Variovorax
02adc0d052d8049dbb1363a39441f735	1	5.86178e-05	Bacteria	Spirochaetota	Spirochaetia	Spirochaetales	Spirochaetaceae	Treponema	uncultured_bacterium
81777d4272b5cb4b9b07dbac5e901ce0	6	0.00284789	Bacteria	Bacteroidota	Bacteroidia	Bacteroidales	Prevotellaceae
6a4ca778de3bd424d9d179ca2ed9f47a	5	0.00479092	Bacteria
bc3683caf15c56858636a527e89b645b	1	7.36784e-05	Bacteria	Bacteroidota	Bacteroidia	Bacteroidales	Prevotellaceae	Prevotella	uncultured_rumen
e24c8b6707e3d905dc361de34d346723	1	2.62439e-05	Bacteria	Armatimonadota	uncultured	uncultured	uncultured	uncultured	uncultured_bacterium
da1025dddae375f3f747e857183965b5	2	0.00017754	Bacteria	Firmicutes	Clostridia	Christensenellales	Christensenellaceae	Christensenellaceae_R-7_group	uncultured_bacterium
c63ffcf01d4124c35990f52c69a9ffe4	1	3.9884e-05	Bacteria	Firmicutes	Clostridia	Peptostreptococcales-Tissierellales	Anaerovoracaceae	Family_XIII_AD3011_group
fa550eeeca529e8ab3ff1b528f10343c	9	0.0085567	Bacteria	Firmicutes	Clostridia	Peptostreptococcales-Tissierellales	Anaerovoracaceae	Family_XIII_AD3011_group	uncultured_bacterium
cf7558c2a990b3aa6866113cef362fba	1	1.85851e-05	Bacteria	Actinobacteriota	Coriobacteriia	Coriobacteriales	Atopobiaceae	Coriobacteriaceae_UCG-002	uncultured_bacterium
a3b702073097be8ceb9e0ebbb43d478b	1	1.85851e-05	Bacteria	Firmicutes	Clostridia	Lachnospirales	Lachnospiraceae
15827abf5353d657a7b206f44e8c88df	3	0.000220109	Bacteria	Bacteroidota	Bacteroidia	Bacteroidales	F082	F082
5553810710bc09a6bb9bebb584173d49	6	0.000941511	Bacteria	Bacteroidota	Bacteroidia	Bacteroidales	Bacteroidales_BS11_gut_group	Bacteroidales_BS11_gut_group	uncultured_bacterium
933539474193ccc47742bf4ed9837205	3	0.000253027	Bacteria	Firmicutes	Clostridia	Oscillospirales	[Eubacterium]_coprostanoligenes_group	[Eubacterium]_coprostanoligenes_group	uncultured_bacterium
2bd403c81da7e371e95d2a3a5a138da8	1	7.80573e-05	Bacteria	Firmicutes	Clostridia	Lachnospirales	Lachnospiraceae
153ee8ee2643591296c0b03103e9e2f6	1	7.57796e-05	Bacteria	Bacteroidota	Bacteroidia	Bacteroidales	Prevotellaceae	Prevotellaceae_UCG-001	uncultured_bacterium
0611dfbc1ddb4734cf7b03dae5b07ccc	2	0.000108854	Bacteria	Firmicutes	Clostridia	Lachnospirales	Lachnospiraceae
e33d7fcee15b94599dfe628a4581fd81	3	0.000439837	Bacteria	Verrucomicrobiota	Lentisphaeria	Victivallales	vadinBE97	vadinBE97	uncultured_bacterium
3e550fc4f8966d0a95021afae7b34fd7	1	0.000525429	Bacteria	Bacteroidota	Bacteroidia	Bacteroidales	Prevotellaceae
18d2685696d2e221f409054aca627725	1	0.000509231	Archaea	Thermoplasmatota	Thermoplasmata	Methanomassiliicoccales	Methanomethylophilaceae	uncultured	uncultured_Methanobacteriales
ba7c22f458e7785b2e51b1a9c646c9d1	1	7.0692e-05	Bacteria	Firmicutes	Negativicutes	Veillonellales-Selenomonadales	Selenomonadaceae	Veillonellaceae_UCG-001
f872083bc58ee8b6cfa6b61010a6745e	1	7.43403e-06	Bacteria	Bacteroidota	Bacteroidia	Bacteroidales	Rikenellaceae	Rikenellaceae_RC9_gut_group	uncultured_bacterium
32df2ddc7b201c89355a1022e8bea1b3	8	0.00397996	Bacteria	Firmicutes	Clostridia	Oscillospirales	Ruminococcaceae	Ruminococcus	uncultured_rumen
5eda5addf0c1ac5ef4a28928dbfbc4c8	5	0.00551981	Bacteria	Bacteroidota	Bacteroidia	Chitinophagales
c94e5b806107462e09a0fde3f29086e4	1	0.000208863	Bacteria	Firmicutes	Bacilli	Erysipelotrichales	Erysipelatoclostridiaceae	UCG-004
d49645732abb89ce4b49c9cf6f786906	3	0.00018648	Bacteria	Bacteroidota	Bacteroidia	Bacteroidales	Prevotellaceae	Prevotella	uncultured_rumen
74c54c81128c05b1292bafd908e78354	2	0.000248503	Bacteria	Verrucomicrobiota	Kiritimatiellae	WCHB1-41	WCHB1-41	WCHB1-41	uncultured_rumen
3f0d6739f0c5408a585d140c5dbee545	1	5.20382e-05	Bacteria	Verrucomicrobiota	Kiritimatiellae	WCHB1-41	WCHB1-41	WCHB1-41
c3452196de1bccfac5ce5a8052ced687	4	0.000194888	Bacteria	Firmicutes	Bacilli	Erysipelotrichales	Erysipelotrichaceae	[Anaerorhabdus]_furcosa_group	uncultured_bacterium
1a03839b03b1dc8aaf0326954cdaccf2	3	0.000236849	Bacteria	Bacteroidota	Bacteroidia	Bacteroidales	Prevotellaceae
fc976bb1f681cf1a43875ecf9e7947fe	1	5.52588e-05	Bacteria	Firmicutes	Clostridia	Lachnospirales	Lachnospiraceae
4a30687d7e1a06101bbbd5974f4e3f42	1	3.5346e-05	Bacteria	Firmicutes	Clostridia	Oscillospirales	Ruminococcaceae	uncultured	uncultured_bacterium
85bca3816433790dfdb7e32b27132f37	2	0.000134786	Bacteria	Firmicutes	Clostridia	Lachnospirales	Lachnospiraceae
2b22cd773aa4db4135a9791c571a5818	1	7.43403e-06	Bacteria	Spirochaetota	Spirochaetia	Spirochaetales	Spirochaetaceae	Treponema	uncultured_bacterium
f6eab21833e771408f20387abb563bb3	1	6.17375e-05	Bacteria	Bacteroidota	Bacteroidia	Bacteroidales	Muribaculaceae	Muribaculaceae	uncultured_bacterium
d178b3d37807b3a0b8693303840e64a6	5	0.00179086	Bacteria	Bacteroidota	Bacteroidia	Bacteroidales	Prevotellaceae	Prevotella	uncultured_rumen
8ef19afa57ae173741d6d667329dab22	2	0.000128117	Bacteria	Firmicutes	Clostridia	Oscillospirales	UCG-010	UCG-010	uncultured_bacterium
775dccd44cc758a739905e446bf2460b	2	0.000547893	Bacteria	Bacteroidota	Bacteroidia	Bacteroidales	p-251-o5	p-251-o5	uncultured_bacterium
2e5d642384b8a87c218461dd6dad9253	1	2.88109e-05	Bacteria	Myxococcota	Myxococcia	Myxococcales	Myxococcaceae
2a0c4e9424112a86003352e166b66a37	9	0.0105287	Bacteria	Firmicutes	Clostridia	Oscillospirales	Ruminococcaceae	Ruminococcus
fa4dcc5b52e7aca8f3a6bd2cb1a4f392	1	0.000102896	Bacteria	Firmicutes	Clostridia	Christensenellales	Christensenellaceae	Christensenellaceae_R-7_group
cb39003ad0e36928dd960719089b5ba6	6	0.000654784	Bacteria	Bacteroidota	Bacteroidia	Bacteroidales	Prevotellaceae	Prevotella
4c6b4a9be4d80e07e5131f905b0c6e73	5	0.000801705	Bacteria	Firmicutes	Clostridia	Peptostreptococcales-Tissierellales	Anaerovoracaceae	[Eubacterium]_nodatum_group	uncultured_bacterium
b650216664d3bd82dd6c52043a80c3d2	1	0.000179478	Bacteria	Firmicutes	Clostridia	Christensenellales	Christensenellaceae	Christensenellaceae_R-7_group	uncultured_bacterium
70513748c4141025be12ef218e700d30	8	0.00153497	Bacteria	Bacteroidota	Bacteroidia	Bacteroidales	Muribaculaceae	Muribaculaceae	uncultured_rumen
982c287768701fd4d42996504ede082c	1	5.18492e-05	Bacteria	Firmicutes	Clostridia	Lachnospirales	Lachnospiraceae
63bbc5c07d9f940c21ad8bbb17a89ca7	9	0.0380895	Bacteria	Firmicutes	Clostridia	Oscillospirales	Ruminococcaceae	Ruminococcus
3036f1eb7fea9ee1f713d8784117adf4	7	0.000564646	Bacteria	Firmicutes	Clostridia	Lachnospirales	Lachnospiraceae
e1a732cfb7016f9192c5ffca09505b5d	2	0.000393035	Bacteria	Spirochaetota	Spirochaetia	Spirochaetales	Spirochaetaceae	Treponema	unidentified_rumen
9cbfb491778d0a10801540a16d6d9678	6	0.00134437	Bacteria	Bdellovibrionota	Oligoflexia	0319-6G20	0319-6G20	0319-6G20	uncultured_rumen
060554e2f373e87fa52d903f183bd959	3	0.000132257	Bacteria	Bacteroidota	Bacteroidia	Bacteroidales	F082	F082
8db7d01da2082314d567d3a37a80e302	5	0.00111527	Bacteria	Chloroflexi	Anaerolineae	Anaerolineales	Anaerolineaceae	Flexilinea	uncultured_rumen
7325d23f71d64dbf053f28722e3478bc	1	1.85851e-05	Bacteria	Bacteroidota	Bacteroidia	Bacteroidales	Prevotellaceae	Prevotellaceae_UCG-003	uncultured_bacterium
5120aaa9103b22b5dcd5daf45cc83c50	4	0.000515227	Bacteria	Bacteroidota	Bacteroidia	Bacteroidales	Rikenellaceae	Rikenellaceae_RC9_gut_group	unidentified_rumen
fc4841c5b9e420588afdb2bec4bdd0e5	2	8.67477e-05	Bacteria	Bacteroidota	Bacteroidia	Bacteroidales	F082	F082	uncultured_bacterium
ffc47700e10edf530122362da38ef877	1	1.64633e-05	Bacteria	Firmicutes	Bacilli	RF39	RF39	RF39	uncultured_bacterium
2c367447d6fbfef2acf517cc6e510bae	1	0.000127629	Bacteria	Bacteroidota	Bacteroidia	Bacteroidales
e245e18c9c97ac2ab55903abe212c7ea	1	0.00011087	Bacteria	Bacteroidota	Bacteroidia	Bacteroidales	Prevotellaceae	Prevotellaceae_UCG-003	uncultured_bacterium
3fa4357c1dc749d5a97fb7c9314fb1f7	4	0.0011863	Bacteria	Bacteroidota	Bacteroidia	Bacteroidales	F082	F082	uncultured_bacterium
cd9b226a206dc632d51ab8fdb99c8ffb	7	0.00506687	Bacteria	Firmicutes	Clostridia	Christensenellales	Christensenellaceae	Christensenellaceae_R-7_group	uncultured_bacterium
ad9da07168bd180f0e778dbea0663ae7	1	9.63982e-05	Bacteria	Bacteroidota	Bacteroidia	Bacteroidales	Prevotellaceae	Prevotellaceae_UCG-003
0ab05e7d6924df5eeb13b37e521b1c8a	1	0.000124332	Bacteria	Cyanobacteria	Vampirivibrionia	Gastranaerophilales	Gastranaerophilales	Gastranaerophilales	uncultured_bacterium
f65efae95ad769274e07791f0dc66610	3	0.000382829	Bacteria	Firmicutes	Clostridia	Lachnospirales	Lachnospiraceae
0dbbe48f33cddc6d02969a960762ca63	1	0.000345682	Bacteria	Firmicutes	Clostridia
26d0ed253369125301bf5ce5b7986985	3	0.000242594	Bacteria	Fibrobacterota	Fibrobacteria	Fibrobacterales	Fibrobacteraceae	Fibrobacter	uncultured_bacterium
59b3c9fea1f6b08a32cc49c03e91934b	9	0.00404147	Bacteria	Bacteroidota	Bacteroidia	Bacteroidales	Rikenellaceae	Rikenellaceae_RC9_gut_group	uncultured_bacterium
7e22d699dcf49f813d5a710f9b8249a5	4	0.000592665	Bacteria	Actinobacteriota	Coriobacteriia	Coriobacteriales	Eggerthellaceae
a591a1096a14d0a01871f16397922725	3	0.000816021	Bacteria	Actinobacteriota	Actinobacteria	Corynebacteriales	Corynebacteriaceae	Corynebacterium	Corynebacterium_freneyi
f5d5bfce66b1a8a09aa5ed21f40c7558	1	3.05848e-05	Bacteria	Cyanobacteria	Vampirivibrionia	Gastranaerophilales	Gastranaerophilales	Gastranaerophilales	uncultured_rumen
d67341fc7904601ff605845b5ac73165	1	0.00021643	Bacteria	Firmicutes	Clostridia	Lachnospirales	Lachnospiraceae	Lachnospiraceae_XPB1014_group	uncultured_bacterium
976aa55bef5ba1c74ad56787b9660d9c	1	3.90785e-05	Bacteria	Firmicutes	Clostridia	Clostridia_UCG-014	Clostridia_UCG-014	Clostridia_UCG-014	uncultured_bacterium
2c93f81def620afcd824257380310043	3	0.000282379	Bacteria	Verrucomicrobiota	Kiritimatiellae	WCHB1-41	WCHB1-41	WCHB1-41	uncultured_rumen
0da42d30a73175dbea96777e5e87b438	9	0.00208207	Bacteria	Firmicutes	Clostridia	Oscillospirales	Oscillospiraceae	NK4A214_group	uncultured_bacterium
75c9a7d0dd28623836256bfc40179dc6	2	5.08921e-05	Bacteria	Bacteroidota	Bacteroidia	Bacteroidales	Prevotellaceae	Prevotella	uncultured_rumen
a491798834c49d9cae96456d9aa530c9	9	0.00370333	Bacteria	Firmicutes	Clostridia	Lachnospirales	Lachnospiraceae
5dc47a1e0918ca4a38da7c2d1f9a8461	8	0.000705271	Bacteria	Firmicutes	Negativicutes	Veillonellales-Selenomonadales	Selenomonadaceae	Veillonellaceae_UCG-001
03c05fbb664fa1486ebb97590fb66e4f	6	0.00219954	Bacteria	Spirochaetota	Spirochaetia	Spirochaetales	Spirochaetaceae	Treponema	Treponema_ruminis
82f8f2857df4219500ee32f44ab84892	4	0.000162296	Bacteria	Bacteroidota	Bacteroidia	Bacteroidales	Prevotellaceae	Prevotellaceae_UCG-003	uncultured_bacterium
ba793574339a189604c334137754f2aa	4	0.000315508	Bacteria	Bacteroidota	Bacteroidia	Bacteroidales	Prevotellaceae
14744bd3496f55dc8dede047b2ff5110	8	0.000644732	Bacteria	Bacteroidota	Bacteroidia	Bacteroidales	Rikenellaceae	Rikenellaceae_RC9_gut_group	uncultured_bacterium
594b79096cc2e308f6cd71193e205aff	4	0.000579718	Bacteria	Firmicutes	Clostridia	Oscillospirales	Ruminococcaceae	Ruminococcaceae	uncultured_bacterium
6b94dc6fb8568f96eeb6862ec015664d	3	0.000432669	Bacteria	Firmicutes	Clostridia	Lachnospirales	Lachnospiraceae
d8ed29d113c50c75d29729c4c0e9935f	8	0.00192982	Bacteria	Firmicutes	Clostridia	Christensenellales	Christensenellaceae	Christensenellaceae_R-7_group	uncultured_bacterium
787c00c28ed3f380f0031004e3b8b054	8	0.00230909	Bacteria	Firmicutes	Clostridia	Lachnospirales	Lachnospiraceae
9c80e28dc3cf2a15e2ff5b6969eb2acb	1	5.52588e-05	Bacteria	Bacteroidota	Bacteroidia	Bacteroidales	Prevotellaceae	Prevotellaceae_UCG-003	uncultured_bacterium
dc24b7a1148e53302ea0885f039a4e22	5	0.000216151	Bacteria	Firmicutes	Clostridia	Oscillospirales	[Eubacterium]_coprostanoligenes_group	[Eubacterium]_coprostanoligenes_group	uncultured_bacterium
8dac9a604f2b5d4cd3db1955cc8b6825	1	3.85593e-05	Bacteria	Firmicutes	Clostridia	Oscillospirales	[Eubacterium]_coprostanoligenes_group	[Eubacterium]_coprostanoligenes_group	uncultured_bacterium
9a894724e747b57a48d635e710669131	4	0.000267003	Bacteria	Firmicutes	Clostridia	Lachnospirales	Lachnospiraceae
6e71aaa8b2d43df0de93d242a1668703	1	3.19072e-05	Bacteria	Firmicutes	Negativicutes	Veillonellales-Selenomonadales	Selenomonadaceae	Anaerovibrio	Anaerovibrio_sp.
572d6135e3098937e61a2ac79e083f84	8	0.00162361	Bacteria	Firmicutes	Clostridia	Lachnospirales	Lachnospiraceae
f3061b67143fc7d17ce6fd718181d5b1	1	0.000280899	Bacteria	Spirochaetota	Spirochaetia	Spirochaetales	Spirochaetaceae	Treponema	uncultured_bacterium
95d0173eb00e02b2c3ed7e0cdcec8a7b	2	0.000488403	Bacteria	Firmicutes	Clostridia	Oscillospirales	Ruminococcaceae	Ruminococcus
94a1c96dc76c09cfd9f5cb7317cb4245	1	3.5346e-05	Bacteria	Bacteroidota	Bacteroidia	Bacteroidales	Bacteroidales_RF16_group	Bacteroidales_RF16_group	uncultured_bacterium
98b29a80b8828110664c46ad8282e82a	6	0.00106702	Bacteria
bf6015aa7b3cadb06e51f685b51705ea	2	0.00113429	Bacteria	Firmicutes	Clostridia	Clostridia	Hungateiclostridiaceae	Saccharofermentans
298c3a9e399b1725f143528e5e1c4d9a	5	0.000365241	Bacteria	Actinobacteriota	Coriobacteriia	Coriobacteriales	Eggerthellaceae
1bcb7f36fb4f06639066d1e79da06e8f	1	3.22343e-05	Bacteria	Proteobacteria	Alphaproteobacteria	Rhodospirillales	uncultured	uncultured	uncultured_bacterium
3d293e194334bb78216bfb71d020283e	1	5.76217e-05	Bacteria	Firmicutes	Clostridia	Lachnospirales	Lachnospiraceae
e3bc11894264ddda181e6c010b93b8df	1	7.67934e-05	Bacteria	Firmicutes	Clostridia	Lachnospirales	Lachnospiraceae
0362e224e5712345ae23a1085e1733fc	5	0.000618096	Bacteria	Firmicutes	Clostridia	Lachnospirales	Lachnospiraceae	[Eubacterium]_hallii_group
5b0d96fed11e96ca35d9be166d70afd2	1	3.5346e-05	Bacteria	Bacteroidota	Bacteroidia	Bacteroidales	Prevotellaceae	Prevotellaceae_UCG-003
afe4c32a57b3c8edc58fb56a8156dbc1	9	0.00634352	Bacteria	Bacteroidota	Bacteroidia	Bacteroidales	F082	F082	uncultured_bacterium
adc2ec1a249a5c7894896aee1a98ac76	9	0.0148786	Bacteria	Actinobacteriota	Coriobacteriia	Coriobacteriales	Coriobacteriales_Incertae_Sedis	Raoultibacter
99fe9e02c01d9a7fda2a5e5fbb5ae2d2	4	0.00408351	Bacteria	Fibrobacterota	Fibrobacteria	Fibrobacterales	Fibrobacteraceae	Fibrobacter
3411eb54936c03b1e95180e3895e300e	8	0.000837552	Bacteria	Firmicutes	Clostridia	Christensenellales	Christensenellaceae	Christensenellaceae_R-7_group	uncultured_bacterium
4aa162763816ae01a2baba2269deeaaa	8	0.000777536	Bacteria	Firmicutes	Clostridia	Lachnospirales	Lachnospiraceae
a0522adc995eb14fe03f63af1b570701	5	0.000498375	Bacteria	Firmicutes	Clostridia	Oscillospirales	[Eubacterium]_coprostanoligenes_group	[Eubacterium]_coprostanoligenes_group	uncultured_bacterium
82d97328fa973d14afc5528d652b4f02	9	0.00278741	Bacteria	Firmicutes	Clostridia	Lachnospirales	Lachnospiraceae
090abfb2f6238047909c38463adbbcc1	4	0.000413245	Bacteria	Firmicutes	Clostridia	Lachnospirales	Lachnospiraceae	[Eubacterium]_ruminantium_group	uncultured_bacterium
af581de541fb3d1cb8c226fd95ae6669	2	0.000148975	Bacteria	Firmicutes	Clostridia	Lachnospirales	Lachnospiraceae	Lachnospiraceae_NK4A136_group	uncultured_bacterium
1bbe4a392436630cfaea9500f1edb2e6	2	0.00010443	Bacteria	Verrucomicrobiota	Kiritimatiellae	WCHB1-41	WCHB1-41	WCHB1-41	uncultured_rumen
ccd28408d59d17c490f0a835c81da2a7	3	0.000317806	Bacteria	Firmicutes	Clostridia	Peptostreptococcales-Tissierellales	Anaerovoracaceae	[Eubacterium]_nodatum_group	uncultured_bacterium
b62046182802f85eb07d8b21ccb8e6eb	2	0.000544378	Bacteria	Chloroflexi	Anaerolineae	Anaerolineales	Anaerolineaceae	Flexilinea	uncultured_rumen
a092d3869e3065440dd4c5ab4a4d6dfb	8	0.00185509	Bacteria	Firmicutes	Clostridia	Christensenellales	Christensenellaceae	Christensenellaceae_R-7_group	uncultured_bacterium
e5f89fc37d712de60044a7f3f241179a	6	0.00235193	Bacteria	Firmicutes	Clostridia	Lachnospirales	Lachnospiraceae
05766c9d13b592344b213d5e8d544f9a	1	3.5346e-05	Bacteria	Firmicutes	Bacilli	Erysipelotrichales	Erysipelatoclostridiaceae	UCG-004	uncultured_bacterium
8ae9057a85155736e38168bbeda0567a	9	0.00696333	Bacteria	Bacteroidota	Bacteroidia	Bacteroidales	F082	F082	uncultured_bacterium
a7f272fd4ee10c4c885acfb90228d895	3	0.000443085	Bacteria	Firmicutes	Clostridia	Lachnospirales	Lachnospiraceae
98cee8f89395a3c62388b7626fa4d00c	8	0.00213418	Bacteria	Bacteroidota	Bacteroidia	Bacteroidales	Prevotellaceae	Prevotellaceae_UCG-001
49b1c5b7b29365b2dac5dd709b379dcc	1	8.23167e-06	Bacteria	Bacteroidota	Bacteroidia	Bacteroidales	Bacteroidales_BS11_gut_group	Bacteroidales_BS11_gut_group	uncultured_bacterium
911fe74d5bfe76f758007aa1fea8b9e2	9	0.0071788	Bacteria	Firmicutes	Clostridia	Christensenellales	Christensenellaceae	Christensenellaceae_R-7_group	uncultured_bacterium
110c66fd7023bc6343f9cc5e7b47e920	3	0.000185523	Bacteria	Firmicutes	Clostridia	Oscillospirales	Oscillospiraceae	NK4A214_group	uncultured_bacterium
2e822bee9ec47f648a136f7873c1327e	1	0.000115122	Bacteria	Firmicutes	Clostridia	Lachnospirales	Lachnospiraceae	Butyrivibrio	uncultured_rumen
7246099f88634882c5b1d009fb4db1f6	2	7.84426e-05	Bacteria	Bacteroidota	Bacteroidia	Bacteroidales	F082	F082	uncultured_bacterium
11f93c857c83f9f4c5856b6dc8c05c8a	4	0.000531509	Bacteria	Spirochaetota	Spirochaetia	Spirochaetales	Spirochaetaceae	Treponema	uncultured_bacterium
e9484905777f3066a53969fa12ff2f89	1	7.6462e-06	Bacteria	Firmicutes	Clostridia	Lachnospirales	Lachnospiraceae
fe6f81bbc39087147de3e0c13fe0008b	9	0.0109089	Bacteria	Firmicutes	Clostridia	Peptostreptococcales-Tissierellales	Anaerovoracaceae	Family_XIII_UCG-001	uncultured_bacterium
7c4f68f2c47716b5c0a08a52553ee13f	6	0.00131962	Bacteria	Fibrobacterota	Fibrobacteria	Fibrobacterales	Fibrobacteraceae	Fibrobacter	Fibrobacter_succinogenes
a2abb3d266b64f866bab04ef011e8847	7	0.000655998	Bacteria	Spirochaetota	Spirochaetia	Spirochaetales	Spirochaetaceae	Treponema	uncultured_bacterium
548774a830b32e689270294938adedc8	8	0.000698119	Bacteria	Firmicutes	Clostridia	Lachnospirales	Lachnospiraceae
f6941931d3f2c2cf4d952a817e55b929	1	5.46257e-05	Bacteria	Firmicutes	Clostridia	Lachnospirales	Lachnospiraceae	Lachnospiraceae_NK4A136_group	uncultured_bacterium
a13f788c65c8618d308e5776288c6e69	1	1.30262e-05	Bacteria	Firmicutes	Bacilli	Lactobacillales	Lactobacillaceae	Lactobacillus	Lactobacillus_mucosae
7005eab421205cefe85b8ea299b052c3	7	0.00163747	Bacteria	Bacteroidota	Bacteroidia	Bacteroidales	Prevotellaceae	Prevotellaceae_UCG-003	uncultured_bacterium
2736953e6b3929fef498b0194b4f671f	2	0.000368549	Bacteria	Actinobacteriota	Coriobacteriia	Coriobacteriales	Eggerthellaceae	Enterorhabdus	uncultured_bacterium
fe86772742ba1a738bd4a359abd0215b	1	2.57062e-05	Bacteria	Bacteroidota	Bacteroidia	Bacteroidales
c89f2db4d99e9de44b5ec07e05e348db	1	1.14693e-05	Bacteria	Proteobacteria	Alphaproteobacteria	Rhizobiales	Xanthobacteraceae	Rhodopseudomonas
0003a560e3b21067783019da567ba4dd	2	0.000478805	Bacteria	Firmicutes	Negativicutes	Veillonellales-Selenomonadales	Selenomonadaceae	Veillonellaceae_UCG-001
3379551eecd3ac5e86ac4fdb65a46a3c	5	0.000142339	Bacteria	Bacteroidota	Bacteroidia	Bacteroidales	Muribaculaceae	Muribaculaceae	uncultured_bacterium
84ea53192f738676f338844b6dfbdf73	1	8.35451e-05	Bacteria	Bacteroidota	Bacteroidia	Bacteroidales	Prevotellaceae	Prevotella
2896ef726b368e9184cfccedf3e3132b	4	0.000334557	Bacteria	Planctomycetota	Planctomycetes	Pirellulales	Pirellulaceae	CPla-4_termite_group	uncultured_rumen
d32fa39c52aac5d06b3ae6717151c405	1	7.9768e-06	Bacteria
85fba078a3272abcd37e196ce7fccff1	9	0.0418705	Bacteria	Firmicutes	Clostridia	Lachnospirales	Lachnospiraceae	Lachnospiraceae_NK3A20_group
ec6d0c5f29ba5376df5cb0ddd25f6a41	5	0.000211115	Bacteria	Firmicutes	Clostridia	Lachnospirales	Lachnospiraceae
823304fc9d6d9d7986e3c0e34bf85941	4	0.00171338	Bacteria	Bacteroidota	Bacteroidia	Bacteroidales	uncultured	uncultured	uncultured_rumen
6e03dcc8b8d90d20b36aa6b7a8283441	2	0.000187075	Bacteria	Firmicutes	Clostridia	Oscillospirales	Ruminococcaceae	uncultured
0e4f3d80c2a6cba21f61076c409b7afb	1	1.64633e-05	Bacteria	Bacteroidota	Bacteroidia	Bacteroidales	Prevotellaceae	Prevotella	uncultured_rumen
c30df77b86f0f637df6624972a85185e	9	0.00721572	Bacteria	Firmicutes	Clostridia	Lachnospirales	Lachnospiraceae
2dc20161285b5170e90b7a01e45ac8ab	9	0.00181819	Bacteria	Bacteroidota	Bacteroidia	Bacteroidales	Prevotellaceae	Prevotella
872dd6acb4435f5a43d485f399cd7785	9	0.0185761	Bacteria	Firmicutes	Clostridia	Peptococcales	Peptococcaceae	uncultured	uncultured_rumen
456dd4fe2b517d9272563964fc6e6f2b	3	0.000241475	Bacteria	Firmicutes	Bacilli	Erysipelotrichales	Erysipelotrichaceae	uncultured
8818357307590067071e6453090a4715	1	2.60191e-05	Bacteria	Firmicutes	Clostridia	Peptostreptococcales-Tissierellales	Anaerovoracaceae	[Eubacterium]_nodatum_group	uncultured_bacterium
dd8f72c260c916e899a1952956836541	9	0.00522589	Bacteria	Bacteroidota	Bacteroidia	Bacteroidales	Prevotellaceae
1a07219e666de7125b4ca7fcfd222109	1	0.000332167	Bacteria	Firmicutes	Clostridia	Lachnospirales	Lachnospiraceae	Lachnospiraceae_NK4A136_group
72113897da5aee4ba0b9f6d729179fc8	2	5.04012e-05	Bacteria	Bacteroidota	Bacteroidia	Bacteroidales	F082	F082
16901808b1b9716821e9acb6c10dc0e1	4	0.000180783	Bacteria	Bacteroidota	Bacteroidia	Bacteroidales	Rikenellaceae	Rikenellaceae_RC9_gut_group	uncultured_bacterium
13c6a86e5cec37d7a44da94574ad5064	2	9.85519e-05	Bacteria	Bacteroidota	Bacteroidia	Bacteroidales
6d4f1d8836c45d6c2f7c17ac94047796	3	0.000295944	Bacteria	Firmicutes	Clostridia	Oscillospirales	[Eubacterium]_coprostanoligenes_group	[Eubacterium]_coprostanoligenes_group	uncultured_bacterium
1e223d99dbe080c22c0a5753a3e65b1f	2	7.55743e-05	Bacteria	Bacteroidota	Bacteroidia	Bacteroidales	Prevotellaceae	Prevotella
73ff66da16040fd4dea54e72ee43abdf	1	6.74842e-05	Bacteria	Firmicutes	Clostridia	Christensenellales	Christensenellaceae	Christensenellaceae_R-7_group	uncultured_bacterium
32c26755653e61ac9d6618a5e3a7a9ba	1	4.87386e-05	Bacteria	Chloroflexi	Anaerolineae	Anaerolineales	Anaerolineaceae	Flexilinea	uncultured_rumen
475befd5151233e328171a5153b5cc82	3	0.000597105	Bacteria	Firmicutes	Clostridia	Oscillospirales	Oscillospiraceae	UCG-005	uncultured_rumen
2a4c28b8753c97d55a5126299bf47477	5	0.000486381	Bacteria	Firmicutes	Clostridia	Oscillospirales	UCG-010	UCG-010	uncultured_bacterium
b4a789505dec347a3ed2813265eadaa9	9	0.0111937	Bacteria	Spirochaetota	Spirochaetia	Spirochaetales	Spirochaetaceae	Treponema	uncultured_bacterium
b29016eab6579c18308e2f13c55e8aa3	1	1.14693e-05	Bacteria	Verrucomicrobiota	Verrucomicrobiae	LD1-PB3	LD1-PB3	LD1-PB3	uncultured_bacterium
eb73be9d854c5e2e9a12c70789fac521	6	0.00119697	Bacteria	Firmicutes	Clostridia	Lachnospirales	Lachnospiraceae
c0b7d0d12affe7b35b2f88a2abc7e3dd	4	0.00023658	Bacteria	Bacteroidota	Bacteroidia	Bacteroidales	Muribaculaceae	Muribaculaceae	uncultured_rumen
13f0ec0d24ae10f38bb6173de3016c4a	1	4.04176e-06	Bacteria	Bacteroidota	Bacteroidia	Bacteroidales	F082	F082
80baf18fe05f430d9299160bf9b68d35	6	0.0028788	Archaea	Thermoplasmatota	Thermoplasmata	Methanomassiliicoccales	Methanomethylophilaceae	uncultured
fee3f28341f908e0686b6e3b9ad971bb	1	9.2098e-06	Bacteria	Firmicutes	Bacilli	Erysipelotrichales	Erysipelatoclostridiaceae	UCG-004	uncultured_bacterium
522111f8999a8286ae53f4ea0656b1b7	1	1.59536e-05	Bacteria	Firmicutes	Clostridia	Clostridia_UCG-014	Clostridia_UCG-014	Clostridia_UCG-014	uncultured_bacterium
ef91ff01361f3d5cfabd73f8dc582a4a	2	0.000347812	Bacteria	Firmicutes	Clostridia	Clostridia	Hungateiclostridiaceae	UCG-012	uncultured_bacterium
0d85be74c4fc46798cc8c8e4e705f3da	4	0.00020211	Bacteria	Elusimicrobiota	Elusimicrobia	Elusimicrobiales	Elusimicrobiaceae	Elusimicrobium	uncultured_bacterium
95e7a8007a960bda5ec70e15f7fc8211	6	0.000721369	Bacteria	Firmicutes	Clostridia	Lachnospirales	Lachnospiraceae
811cd7bc91262132249283c3e1891bb4	2	0.000132699	Bacteria	Firmicutes	Clostridia	Lachnospirales	Lachnospiraceae	Lachnospiraceae_NK4A136_group	uncultured_bacterium
1f78a57f040616017d0676762ebb6f24	1	2.23021e-05	Bacteria	Firmicutes	Clostridia	Lachnospirales	Lachnospiraceae
5f78eacd3978fc589d17cd67b84c8ccc	8	0.00236378	Bacteria	Bacteroidota	Bacteroidia	Bacteroidales	Prevotellaceae	Prevotellaceae_UCG-001	uncultured_bacterium
bbef7038d1cf96093c8d422a1bcc9e2b	2	4.1664e-05	Bacteria	Actinobacteriota	Coriobacteriia	Coriobacteriales	Eggerthellaceae
3bc582e4b13c39cd8ace0171c63df35c	1	1.1151e-05	Bacteria	Bacteroidota	Bacteroidia	Bacteroidales	Muribaculaceae	Muribaculaceae	uncultured_bacterium
9c945cc0751354db9af0a87240174dd3	9	0.00164196	Bacteria	Bacteroidota	Bacteroidia	Bacteroidales	Prevotellaceae	Prevotella
bbef1fd5282332bc952edcc2dc03024a	5	0.00542795	Bacteria	Spirochaetota	Spirochaetia	Spirochaetales	Spirochaetaceae	Treponema	unidentified_rumen
8723d915e2a421adc5f0073d96f69528	1	0.000133378	Bacteria	Firmicutes	Clostridia	Lachnospirales	Lachnospiraceae	[Eubacterium]_ruminantium_group	uncultured_bacterium
45536924a79b2deccd6564db7b700252	6	0.000602148	Bacteria	Firmicutes	Clostridia	Clostridia	Hungateiclostridiaceae	Saccharofermentans
9e986ea6d9d413b54616ab9b7bb25e10	2	0.0013685	Bacteria	Firmicutes	Clostridia	Christensenellales	Christensenellaceae	Christensenellaceae_R-7_group	uncultured_bacterium
fd414ba7bedd8efda89978a8e4e5ac50	1	5.35059e-05	Bacteria	Firmicutes	Clostridia	Lachnospirales	Lachnospiraceae
3afecc0a6e9d3b5a903ac3c381edea30	8	0.00121614	Bacteria	Firmicutes	Clostridia	Lachnospirales	Lachnospiraceae	Lachnospiraceae_UCG-010	uncultured_rumen
43ecaab5b06f0186aab28bb8570cca91	2	0.00032193	Bacteria	Firmicutes	Clostridia	Christensenellales	Christensenellaceae	Christensenellaceae_R-7_group	uncultured_bacterium
abca4ce4a3be1665ff7aab71de5f037a	1	6.44686e-05	Bacteria	Spirochaetota	Spirochaetia	Spirochaetales	Spirochaetaceae	Treponema	uncultured_bacterium
076e6545e36dbb70245cc8db1dd69f5c	3	0.00037793	Bacteria	Bacteroidota	Bacteroidia	Bacteroidales	Muribaculaceae	Muribaculaceae	uncultured_rumen
1b158675709f75f6d65301c88a7a5333	4	0.000119649	Bacteria	Bacteroidota	Bacteroidia	Bacteroidales	F082	F082
dd446b60c74d025c73a51e6822218103	1	0.00018888	Bacteria	Firmicutes	Clostridia	Oscillospirales	Ruminococcaceae	Ruminococcus
a4d5fbc5cb52ce8c96d38bdd740ab972	2	6.4367e-05	Bacteria	Fibrobacterota	Fibrobacteria	Fibrobacterales	Fibrobacteraceae	Fibrobacter	Fibrobacter_sp.
32924c512328315c2c3bfc4193bb19c5	1	1.52924e-05	Bacteria	Firmicutes	Clostridia	Clostridia_vadinBB60_group	Clostridia_vadinBB60_group	Clostridia_vadinBB60_group	uncultured_bacterium
9eaecfcc5d54b8577ccd4a80681c3b44	9	0.00117491	Bacteria	Firmicutes	Bacilli	Acholeplasmatales	Acholeplasmataceae	Anaeroplasma
bac0888accf3a88bac4e52a1a7383747	1	7.49825e-06	Bacteria	Fibrobacterota	Fibrobacteria	Fibrobacterales	Fibrobacteraceae	Fibrobacter	uncultured_bacterium
5bc1b98a66eb69a779715f3509a42dea	1	6.51309e-06	Bacteria	Firmicutes	Clostridia	Christensenellales	Christensenellaceae	Christensenellaceae_R-7_group	uncultured_bacterium
d4974ca3ec49563456dddd64092a4a16	1	3.34531e-05	Bacteria	Firmicutes	Clostridia	Oscillospirales	[Eubacterium]_coprostanoligenes_group	[Eubacterium]_coprostanoligenes_group	uncultured_bacterium
fe5179c7663a1db59508b341459c2c40	9	0.00391929	Bacteria	Synergistota	Synergistia	Synergistales	Synergistaceae	Fretibacterium
ef6e56a7d0620edb09f7d3f408409d7a	1	9.17332e-05	Bacteria	Bacteroidota	Bacteroidia	Bacteroidales	Rikenellaceae	Rikenellaceae_RC9_gut_group	uncultured_bacterium
495c2eb0dd65edaee747d9df081dfc01	1	2.05792e-05	Bacteria	Proteobacteria	Gammaproteobacteria	Aeromonadales	Succinivibrionaceae	Anaerobiospirillum	uncultured_rumen
d9c3eb375233afedd623c2ca78174415	1	0.00020565	Bacteria	Firmicutes	Clostridia	Peptostreptococcales-Tissierellales	Anaerovoracaceae	Family_XIII_AD3011_group
58b8d63f2f8f40584355a9d02c14e45a	1	3.8231e-05	Bacteria	Planctomycetota	Planctomycetes	Pirellulales	Pirellulaceae	p-1088-a5_gut_group	uncultured_bacterium
0c29b1334217888b517c2374dbb60e94	9	0.00215472	Bacteria	Firmicutes	Clostridia	Lachnospirales	Lachnospiraceae
a1e09026593e09a88ef4249682d6d6a9	2	0.000212351	Bacteria	Bacteroidota	Bacteroidia	Bacteroidales	Muribaculaceae	Muribaculaceae	uncultured_bacterium
76d78b8faf7897eb0b305a0c9aaa2708	1	3.5346e-05	Bacteria	Bacteroidota	Bacteroidia	Bacteroidales	Prevotellaceae	Prevotellaceae_UCG-003	uncultured_bacterium
9913e459c7e2fadce0b20ab6faef44d8	1	3.71702e-06	Bacteria	Actinobacteriota	Coriobacteriia	Coriobacteriales	Eggerthellaceae
7d54d6d4886bccff878174d8ce11f313	1	0.000144054	Bacteria	Bacteroidota	Bacteroidia	Bacteroidales	Rikenellaceae	Rikenellaceae_RC9_gut_group	uncultured_bacterium
266aa38199fff9238c6b3c48dfcf4a0a	4	0.000698465	Bacteria	Firmicutes	Clostridia	Oscillospirales	Ruminococcaceae	Ruminococcus	bacterium_V9D2012
5f7465a037d3fc25c9ed2997fd73b576	1	0.000110518	Bacteria	Bacteroidota	Bacteroidia	Bacteroidales	Prevotellaceae	Prevotella	uncultured_bacterium
332edb7c5568889fdb8e11b2f23f29ac	1	0.000146216	Bacteria	Bacteroidota	Bacteroidia	Bacteroidales	Prevotellaceae
55e21dedcd7a3b8a23cdd6f6bdcad690	2	0.000145686	Bacteria	Firmicutes	Clostridia	Clostridia_vadinBB60_group	Clostridia_vadinBB60_group	Clostridia_vadinBB60_group
988826ed40e0662e4ce01ed5347551a1	2	0.000587972	Bacteria	Bacteroidota	Bacteroidia	Bacteroidales	Rikenellaceae	Rikenellaceae_RC9_gut_group	uncultured_bacterium
fb6c61359f916c012b9a62a889716886	4	0.000205979	Bacteria	Cyanobacteria	Vampirivibrionia	Gastranaerophilales	Gastranaerophilales	Gastranaerophilales	uncultured_bacterium
f5f5feb31c1cc31fab86fa46f49f8ea2	9	0.00223976	Bacteria	Bacteroidota	Bacteroidia	Bacteroidales	Rikenellaceae	Rikenellaceae_RC9_gut_group	uncultured_bacterium
2a0a4eee630aa3e62bfa7fbbc2ed53ea	1	7.82009e-05	Bacteria	Bacteroidota	Bacteroidia	Bacteroidales	F082	F082	uncultured_bacterium
b28484b605c64f15ae6a4a1d2c1bbf58	9	0.0064625	Bacteria	Firmicutes	Clostridia	Peptostreptococcales-Tissierellales	Anaerovoracaceae
c176732394b2df95f8051a3ebdec39e9	5	0.000809712	Bacteria	Firmicutes	Clostridia	Christensenellales	Christensenellaceae	Christensenellaceae_R-7_group	uncultured_bacterium
c2d2094a91efad32782ec480b7e6ba0d	5	0.000515131	Bacteria	Spirochaetota	Spirochaetia	Spirochaetales	Spirochaetaceae	Sphaerochaeta	uncultured_Spirochaeta
2515933215eb5b028a3ce41cc4edd965	2	0.000664509	Bacteria	Bacteroidota	Bacteroidia	Bacteroidales	p-251-o5	p-251-o5	uncultured_bacterium
8ad5dd5943eaf2abc6106747b536d900	1	8.23167e-06	Bacteria	Firmicutes	Clostridia
a64e954e1518e792d169bef6ed381060	8	0.000841437	Bacteria	Firmicutes	Clostridia	Oscillospirales	UCG-010	UCG-010	uncultured_bacterium
ef726f2c245da1ea660b844fbfe4dfbf	4	0.00051001	Bacteria	Bacteroidota	Bacteroidia	Bacteroidales	F082	F082	uncultured_bacterium
fe42108a05065b2a681efbc6b8f4f077	4	0.000671765	Bacteria	Bacteroidota	Bacteroidia	Bacteroidales	Prevotellaceae	Prevotella
661fcf359ccac42d89299baa1b44a277	6	0.000563287	Bacteria	Firmicutes	Clostridia	Oscillospirales	Oscillospiraceae	uncultured	uncultured_bacterium
f727ca291479b2a17591ea7076523e6a	3	0.00115719	Bacteria	Fibrobacterota	Fibrobacteria	Fibrobacterales	Fibrobacteraceae	Fibrobacter	uncultured_bacterium
31836aed54fe516a524693d8b52fc593	1	4.78608e-05	Bacteria	Verrucomicrobiota	Kiritimatiellae	WCHB1-41	WCHB1-41	WCHB1-41	uncultured_rumen
910d0055853f4626fbde9171683caa89	5	0.00358989	Bacteria	Firmicutes	Clostridia	Peptostreptococcales-Tissierellales	Anaerovoracaceae	Mogibacterium	uncultured_rumen
2e45976ab8991069536760252e80a130	9	0.00696704	Bacteria	Bacteroidota	Bacteroidia	Bacteroidales	Prevotellaceae
8f7239d66290b850b375e161106fde30	5	0.000591585	Bacteria	Firmicutes	Clostridia
6465a7f31bdc96a8424a6a6eebbd9a1c	1	0.000126379	Bacteria	Firmicutes	Clostridia	Christensenellales	Christensenellaceae	Christensenellaceae_R-7_group	uncultured_bacterium
69b8c41d41a39c98c4051740c4d108af	1	4.81991e-05	Bacteria	Bacteroidota	Bacteroidia	Bacteroidales	Prevotellaceae	Prevotella	uncultured_rumen
4b8d70236fb49bb494983dd58d7a17a6	5	0.000833635	Bacteria	Firmicutes	Clostridia	Clostridia	Hungateiclostridiaceae	Saccharofermentans	uncultured_bacterium
86a3cd02cfe9fabd401708a2effe3674	9	0.00526965	Bacteria	Bacteroidota	Bacteroidia	Bacteroidales	Prevotellaceae	Prevotella	uncultured_rumen
c5b27776f2781ee77299c2ff9ee5dc7e	1	5.46257e-05	Bacteria	Proteobacteria	Alphaproteobacteria	Caulobacterales	Caulobacteraceae	Brevundimonas
0b456cf3fd6b43aa077b746d29f453a0	3	0.00037176	Bacteria	Firmicutes	Clostridia	Oscillospirales	Ruminococcaceae
5b274e0e88d9a910bb6b122ab637ce2b	4	0.000697586	Bacteria	Firmicutes	Clostridia	Lachnospirales	Lachnospiraceae
4f00296ab92007648f5138b84732cff4	2	0.000251434	Bacteria	Firmicutes	Clostridia	Oscillospirales	Oscillospiraceae	NK4A214_group	uncultured_bacterium
37f00dc32f0ca4d9f504298060720cc9	1	3.21327e-06	Bacteria	Firmicutes	Clostridia	Lachnospirales	Lachnospiraceae	Acetitomaculum
2e7670ded9d261c7f26c452b63901085	4	5.30052e-05	Bacteria	Bacteroidota	Bacteroidia	Bacteroidales	Muribaculaceae	Muribaculaceae	uncultured_bacterium
a1928d980770fd8cbe54fb53a612590d	3	0.000761016	Bacteria	Firmicutes	Clostridia	Lachnospirales	Lachnospiraceae	Lachnospiraceae_NK4A136_group	uncultured_bacterium
e2b947edf2f6f33389880261af8cb5d5	3	0.00102877	Bacteria	Spirochaetota	Spirochaetia	Spirochaetales	Spirochaetaceae	Treponema	uncultured_bacterium
4bd7db7cab614a49982e12d984a905f8	7	0.001508	Bacteria	Firmicutes	Clostridia	Oscillospirales	[Eubacterium]_coprostanoligenes_group	[Eubacterium]_coprostanoligenes_group	uncultured_bacterium
3df639902a4425dc1202271b9e9d6bd0	3	0.000399676	Bacteria	Bacteroidota	Bacteroidia	Bacteroidales	F082	F082	uncultured_bacterium
2fc5390e8511509ebca824b955bed404	9	0.00227261	Bacteria	Firmicutes	Clostridia	Lachnospirales	Lachnospiraceae	uncultured	uncultured_bacterium
7d6bb6d8f7f3b1ba9874295e24981836	1	1.92796e-05	Bacteria	Firmicutes	Clostridia	Oscillospirales	Ruminococcaceae	UCG-001	uncultured_bacterium
c70920bb0dcc58742522637b1caef648	1	4.85011e-05	Bacteria	Bacteroidota	Bacteroidia	Bacteroidales	Muribaculaceae	Muribaculaceae	uncultured_bacterium
51dc45ecd818289577df8827c289cc6e	5	0.000254523	Bacteria	Firmicutes	Clostridia	Christensenellales	Christensenellaceae	uncultured	uncultured_bacterium
f39fa6646361b15bc14e491671ce171a	1	3.90785e-05	Bacteria	Firmicutes	Clostridia	Lachnospirales	Lachnospiraceae
66a313e7a76fe5816e08afba5a0087fe	1	7.67934e-05	Bacteria	Desulfobacterota	Desulfuromonadia	Bradymonadales	Bradymonadales	Bradymonadales	uncultured_rumen
85e222a3ce584158347dbacc28f0601d	7	0.00317843	Bacteria	Firmicutes	Clostridia	Lachnospirales	Lachnospiraceae	Lachnospiraceae_NK3A20_group
9bf1e8a843d7594c7702cff4bd468ade	8	0.000916033	Bacteria	Firmicutes	Clostridia	Peptostreptococcales-Tissierellales	Anaerovoracaceae	[Eubacterium]_nodatum_group	uncultured_bacterium
6099ebb8f20ed83724dd6bf04f160747	1	2.76294e-05	Bacteria	Verrucomicrobiota	Verrucomicrobiae	LD1-PB3	LD1-PB3	LD1-PB3	uncultured_bacterium
116267cc3a20254aaa6480c75ce714e4	9	0.00436218	Bacteria	Spirochaetota	Spirochaetia	Spirochaetales	Spirochaetaceae	Treponema	uncultured_bacterium
3438fd349399aab180bb69ad4025b24e	1	2.29386e-05	Bacteria	Desulfobacterota	Desulfuromonadia	Bradymonadales	Bradymonadales	Bradymonadales	uncultured_rumen
3e32b5c751013dcd9fe93536b617eb92	8	0.00099289	Bacteria	Bacteroidota	Bacteroidia	Bacteroidales	Prevotellaceae	Prevotella	uncultured_rumen
2a8826f6af4ec30e1f3dedd6ecba5dee	1	9.29254e-05	Bacteria	Firmicutes	Clostridia	Christensenellales	Christensenellaceae	Christensenellaceae_R-7_group	uncultured_bacterium
c241501a453d5dfd59c000d81407aaa2	8	0.00101121	Bacteria	Firmicutes	Clostridia	Lachnospirales	Lachnospiraceae	uncultured	uncultured_bacterium
901cf1886aac0f882a58accc3281ee9f	4	0.000704494	Bacteria	Bacteroidota	Bacteroidia	Bacteroidales	Prevotellaceae	Prevotella	uncultured_rumen
c243656c9a40658e100a1d5209877881	1	1.14693e-05	Bacteria	Firmicutes	Clostridia	Lachnospirales	Lachnospiraceae
d380e56aa3955c8d118691adb6b3f40f	1	6.74788e-05	Bacteria	Spirochaetota	Spirochaetia	Spirochaetales	Spirochaetaceae	Treponema	uncultured_bacterium
fb2551ae1e3d13ee818c1e347b82d31d	5	0.000334181	Bacteria	Firmicutes	Clostridia	Lachnospirales	Lachnospiraceae	Lachnospiraceae_NK4A136_group	uncultured_bacterium
f6c665123975c112cf253edd22ece614	6	0.00198017	Bacteria	Firmicutes	Clostridia	Lachnospirales	Lachnospiraceae	Lachnospiraceae_NK4A136_group	uncultured_bacterium
685fe00e676ac54cd1cac3633a957f86	1	6.37351e-05	Bacteria	Firmicutes	Clostridia	Christensenellales	Christensenellaceae	Christensenellaceae_R-7_group	uncultured_bacterium
74c5a7daa02491c3d1962ca56daa5c7d	1	1.21253e-05	Bacteria	Firmicutes	Clostridia	Christensenellales	Christensenellaceae	Christensenellaceae_R-7_group	uncultured_bacterium
ce97f34f38acb70547b0cd4f4c80efcb	1	6.42655e-06	Bacteria	Bacteroidota	Bacteroidia	Bacteroidales	Muribaculaceae	Muribaculaceae	uncultured_bacterium
b84c4b8c4e6ba8e8962eb49f0c3f0f8c	4	9.36303e-05	Bacteria	Firmicutes	Clostridia	Oscillospirales
19db0aa88def50618a20a2fdafe6c20c	2	9.71095e-05	Bacteria	Firmicutes	Clostridia	Oscillospirales	Ruminococcaceae	uncultured
35e5e31d0dc654258245fc6d7c219061	7	0.00243442	Bacteria	Firmicutes	Clostridia	Oscillospirales	Oscillospiraceae	UCG-007	uncultured_bacterium
ec5512656767a3a9eea524c19be44e02	1	0.000125295	Bacteria	Firmicutes	Clostridia	Oscillospirales	Ruminococcaceae	Ruminococcaceae	uncultured_bacterium
3d230e5027808373b0112db6dff2fcdb	5	0.000320717	Bacteria	Firmicutes	Clostridia	Lachnospirales	Lachnospiraceae
4e8e3782810e78af560802a27bad7114	1	8.08352e-06	Bacteria	Spirochaetota	Spirochaetia	Spirochaetales	Spirochaetaceae	Treponema	uncultured_bacterium
af25d6b403772b854ad7174c420f4e97	5	0.000209772	Bacteria	Bacteroidota	Bacteroidia	Bacteroidales	Prevotellaceae	Prevotella
2cbcde75b83cdce9c13d9d7dc8fe4c47	1	2.79188e-05	Bacteria	Firmicutes	Clostridia	Oscillospirales	UCG-010	UCG-010	uncultured_bacterium
026fc2289909e39f1f44c067f5353368	1	6.11696e-05	Bacteria	Bacteroidota	Bacteroidia	Bacteroidales	Prevotellaceae	Prevotellaceae_UCG-003
c6a1c384a57ceed0c63389e81abd4724	1	2.02088e-05	Bacteria	Firmicutes	Clostridia	Oscillospirales	[Eubacterium]_coprostanoligenes_group	[Eubacterium]_coprostanoligenes_group
971ab0ee099bc603b0f32d6a245d4cbb	6	0.00274599	Bacteria	Bacteroidota	Bacteroidia	Bacteroidales	Prevotellaceae
d21b37d337a27d21ac6698e6c3d1bd30	1	4.11584e-06	Bacteria	Bacteroidota	Bacteroidia	Bacteroidales	F082	F082	uncultured_bacterium
6b1b5fd861ed7d3f06b4cd0cbef35f76	9	0.00386742	Bacteria	Firmicutes	Negativicutes	Veillonellales-Selenomonadales	Selenomonadaceae
93204e7bb551c709e6cee88fae901bbe	2	0.000263079	Bacteria	Spirochaetota	Spirochaetia	Spirochaetales	Spirochaetaceae	Treponema	uncultured_bacterium
731491de07998f4eed932767a3421b2e	1	0.000102825	Bacteria	Bacteroidota	Bacteroidia	Bacteroidales
2d9e8b2895931d03f862fa771e215851	1	9.2098e-06	Bacteria	Firmicutes	Clostridia	Lachnospirales	Lachnospiraceae
480179085c5f32d344e5b1637a47210a	1	6.44686e-05	Bacteria	Firmicutes	Clostridia	Clostridia_UCG-014	Clostridia_UCG-014	Clostridia_UCG-014	uncultured_bacterium
0eacd62099058b087ed2268bd6e6732b	9	0.00764086	Bacteria	Firmicutes	Clostridia	Oscillospirales	Oscillospiraceae	NK4A214_group
5d7d9e0fec9a1137b472e7dfa38a2dd7	9	0.000626961	Bacteria	Firmicutes	Clostridia	Lachnospirales	Lachnospiraceae
b8889a32f72d1780d3fbb34d4ed815d2	6	0.00184105	Bacteria	Firmicutes	Clostridia	Lachnospirales	Lachnospiraceae	Lachnospiraceae_NK4A136_group	uncultured_bacterium
08e23e392182041e8c18b89a273ef660	1	7.0692e-05	Bacteria	Firmicutes	Clostridia	Christensenellales	Christensenellaceae	Christensenellaceae_R-7_group	uncultured_bacterium
42d79a8007918bd93ff06bec766e4a3f	9	0.00296942	Bacteria	Actinobacteriota	Coriobacteriia	Coriobacteriales	Eggerthellaceae	Enterorhabdus	uncultured_bacterium
7c8c634147f5256c3430f2d650705689	2	0.000316736	Bacteria	Bacteroidota	Bacteroidia	Bacteroidales	Prevotellaceae
428eb5bc434aac0288e14edcff836971	2	0.000117663	Bacteria	Bacteroidota	Bacteroidia	Bacteroidales	Rikenellaceae	Rikenellaceae_RC9_gut_group	uncultured_bacterium
aee0f153756c82debd81ddc29ca41fe4	9	0.00827582	Bacteria	Desulfobacterota	Desulfuromonadia	Desulfuromonadia	Desulfuromonadaceae	Desulfuromonadaceae	uncultured_rumen
28466808c8fd62e5c7f79d29f3c6f08c	9	0.00110657	Bacteria	Firmicutes	Clostridia	Oscillospirales	[Eubacterium]_coprostanoligenes_group	[Eubacterium]_coprostanoligenes_group	uncultured_bacterium
ec755a13aa7ec34ee28df487b1af41d0	2	9.7539e-05	Bacteria	Firmicutes	Clostridia	Lachnospirales	Lachnospiraceae	uncultured	uncultured_bacterium
c313a27f8dd26a7a7967e2ac198b3be0	1	6.10522e-05	Bacteria	Firmicutes	Negativicutes	Veillonellales-Selenomonadales	Selenomonadaceae	Veillonellaceae_UCG-001
f8c63e78212f51206b26fb5e3c1b7d4a	9	0.00234657	Bacteria	Bacteroidota	Bacteroidia	Bacteroidales	Prevotellaceae
d131735d64528b6a631584a937374f32	4	0.000372256	Bacteria	Actinobacteriota	Actinobacteria	Corynebacteriales	Corynebacteriaceae	Corynebacterium	Corynebacterium_argentoratense
8e126b01cbb2f6f13c3b748da8a6f621	1	9.67029e-05	Bacteria	Firmicutes	Clostridia	Peptostreptococcales-Tissierellales	Anaerovoracaceae	Mogibacterium
269d612aedc2901771d5c775bdc715d8	3	0.00203032	Bacteria	Spirochaetota	Spirochaetia	Spirochaetales	Spirochaetaceae	Treponema
9fbadf57736a101238a149b93d976cc6	4	0.00105429	Bacteria	Firmicutes	Clostridia	Lachnospirales	Lachnospiraceae	[Eubacterium]_hallii_group	uncultured_rumen
42198cb6a5ade7d18928e47910816f9a	2	0.000105373	Bacteria	Firmicutes	Clostridia	Peptostreptococcales-Tissierellales	Anaerovoracaceae	Anaerovorax
4b48a74ba449d29d54fe0d6ce542bd94	1	5.18492e-05	Bacteria	Firmicutes	Bacilli	Erysipelotrichales	Erysipelotrichaceae	uncultured	uncultured_bacterium
742a5e547a3038372362ef3c9928805e	1	6.42655e-06	Bacteria	Firmicutes	Clostridia	Lachnospirales	Lachnospiraceae
aaf62c3893c48c0ab2ee834ffffea66c	4	0.00110697	Bacteria	Bacteroidota	Bacteroidia	Bacteroidales	Prevotellaceae	Prevotellaceae_NK3B31_group	uncultured_bacterium
ce48688e65acb9c74568fbb145b07434	5	0.000330901	Bacteria	Bacteroidota	Bacteroidia	Bacteroidales	Prevotellaceae	Prevotella	uncultured_rumen
9ca2e580db75ccbc508a5b767f8a1cda	3	0.000147384	Bacteria	Firmicutes	Clostridia	Lachnospirales	Lachnospiraceae	Acetitomaculum
b058740bf7e1b6c7640a55daa821497b	1	7.9768e-06	Bacteria	Bacteroidota	Bacteroidia
1ddb9e3538a188869e6f06d346c1bb92	3	0.000969193	Bacteria	Firmicutes	Clostridia	Christensenellales	Christensenellaceae	Christensenellaceae_R-7_group	uncultured_bacterium
72fbeeb5ee91a81e2002dac2178da985	2	0.000137612	Bacteria	Bacteroidota	Bacteroidia	Bacteroidales	F082	F082	uncultured_bacterium
a80363c8f5e48a11c609aaf5a12346c6	2	0.000126492	Bacteria	Firmicutes	Clostridia	Lachnospirales	Lachnospiraceae	Butyrivibrio
458ce39bcdebaf7d98849d218ca72abc	1	7.87316e-05	Bacteria	Firmicutes	Clostridia	Clostridia_vadinBB60_group	Clostridia_vadinBB60_group	Clostridia_vadinBB60_group	uncultured_rumen
be41c85800cd10129947e5a18447131c	1	2.57062e-05	Bacteria	Bacteroidota	Bacteroidia	Bacteroidales	Rikenellaceae	Rikenellaceae_RC9_gut_group	uncultured_bacterium
53c5d5d9d0593b6accfe628f3afa7014	1	3.29267e-05	Bacteria	Firmicutes	Clostridia
42df4c639c7b8900fe861b5992bf3ae1	2	0.000203054	Bacteria	Actinobacteriota	Coriobacteriia	Coriobacteriales	Eggerthellaceae	Enterorhabdus	uncultured_bacterium
3bdeb90cfad7596a222d8f150f698112	1	5.9826e-05	Bacteria	Firmicutes	Clostridia	Christensenellales	Christensenellaceae	Christensenellaceae_R-7_group	uncultured_bacterium
51a4ed7694e4b9fa2f2b274bbac7e4c4	4	0.000474243	Bacteria	Firmicutes	Clostridia	Lachnospirales	Lachnospiraceae	Lachnospiraceae_NK4A136_group	uncultured_bacterium
f15c75f77088ccceee597b7cb950bc94	4	0.000427183	Bacteria	Firmicutes	Clostridia	Christensenellales	Christensenellaceae	Christensenellaceae_R-7_group	uncultured_bacterium
be61dfce116375df290a619ba5d847be	6	0.00110212	Bacteria	Firmicutes	Clostridia	Peptostreptococcales-Tissierellales	Anaerovoracaceae	Anaerovorax	uncultured_rumen
a86f5f66b82f272668d712903a0b1b63	4	0.000297094	Bacteria	Bacteroidota	Bacteroidia	Bacteroidales	Prevotellaceae	Prevotellaceae_UCG-001	uncultured_bacterium
c5fc3e2681da75a68ac0cd17099e32ac	1	5.14124e-05	Bacteria	Firmicutes	Clostridia	Oscillospirales	Ruminococcaceae	Ruminococcus
5f00cb211ea8f1c66ba11890a29a2ada	1	7.39053e-05	Bacteria	Bacteroidota	Bacteroidia	Bacteroidales	Rikenellaceae	Rikenellaceae_RC9_gut_group	uncultured_bacterium
f4d629380fdd7eae3549de2990b06da4	9	0.0529736	Bacteria	Desulfobacterota	Desulfovibrionia	Desulfovibrionales	Desulfovibrionaceae	Desulfovibrio	uncultured_rumen
f4f87a750d99177f5356643b16836d74	2	0.000227165	Bacteria	Firmicutes	Clostridia	Lachnospirales	Lachnospiraceae
8f5dc79108e5f93670e387d791dcb948	3	0.0108953	Bacteria	Fibrobacterota	Fibrobacteria	Fibrobacterales	Fibrobacteraceae	Fibrobacter
c8e5872f57219feb71df1d5c976ebbe5	1	0.000165776	Bacteria	Bacteroidota	Bacteroidia	Bacteroidales	Prevotellaceae	Prevotella	uncultured_bacterium
e393e27625285e13d3e4fa016fd44ede	7	0.00187177	Bacteria	Firmicutes	Clostridia	Christensenellales	Christensenellaceae	Christensenellaceae_R-7_group	uncultured_bacterium
5c425ed268ac26423da5464f10c80093	2	0.000223787	Bacteria	Firmicutes	Clostridia	Oscillospirales	Ruminococcaceae	uncultured
172705e9f671519ffe7c0d1c4837df34	9	0.0105345	Bacteria	Firmicutes	Clostridia	Lachnospirales	Lachnospiraceae	probable_genus_10
afd5e0caf1dc6bf9363bb156bb8f50b4	1	4.11584e-05	Bacteria	Firmicutes	Clostridia	Oscillospirales	[Eubacterium]_coprostanoligenes_group	[Eubacterium]_coprostanoligenes_group	uncultured_bacterium
c3519c7b2e14d203bdf4dd2f06ffd213	6	0.00118962	Bacteria	Firmicutes	Clostridia	Oscillospirales	Oscillospiraceae	V9D2013_group	uncultured_rumen
4b9a47d0dc76e12916f645d7445ba5c3	1	8.99717e-05	Bacteria	Firmicutes	Clostridia	Oscillospirales	[Eubacterium]_coprostanoligenes_group	[Eubacterium]_coprostanoligenes_group	uncultured_bacterium
688c7df1145b69068e0147be124fe25b	2	0.000175502	Bacteria	Bacteroidota	Bacteroidia	Bacteroidales	Marinilabiliaceae	uncultured	uncultured_rumen
db5ef997f596f28057a658c34c0c50aa	1	7.71186e-05	Bacteria	Bacteroidota	Bacteroidia	Bacteroidales	Prevotellaceae	Prevotellaceae_UCG-003	uncultured_bacterium
ed19990f5dab4dde7782adbeb8a8e89a	2	8.84805e-05	Bacteria	Spirochaetota	Spirochaetia	Spirochaetales	Spirochaetaceae	Treponema	uncultured_bacterium
252297a1de8c78d9733be76c2081c9b5	8	0.0122594	Bacteria	Firmicutes	Clostridia	Oscillospirales	Ruminococcaceae	Ruminococcus	Ruminococcus_flavefaciens
e47305b0423918167bdbd58a757bb21d	1	8.08352e-06	Bacteria	Patescibacteria	Gracilibacteria	Absconditabacteriales_(SR1)	Absconditabacteriales_(SR1)	Absconditabacteriales_(SR1)
c5078ec2f863c0dfb9ec1bf5218a42f8	1	3.85593e-05	Bacteria	Cyanobacteria	Vampirivibrionia	Gastranaerophilales	Gastranaerophilales	Gastranaerophilales	uncultured_bacterium
aa218276289776f39cba32007789c6d6	9	0.0209801	Bacteria	Firmicutes	Clostridia	Christensenellales	Christensenellaceae	uncultured	uncultured_bacterium
0f9bb6e49c665203d75c28ba7f68a43d	2	0.000203689	Bacteria	Verrucomicrobiota	Kiritimatiellae	WCHB1-41	WCHB1-41	WCHB1-41	uncultured_rumen
b4799d9e56de80f4a49ba36426ee7ad8	3	0.000281387	Bacteria	Spirochaetota	Spirochaetia	Spirochaetales	Spirochaetaceae	Treponema	uncultured_bacterium
03e368ca4f276045bc2f47b46622c5b4	6	0.00531047	Bacteria	Bacteroidota	Bacteroidia	Bacteroidales
bcf0ed9f30c615ebdceb7742fb21e9a0	7	0.00313828	Bacteria	Fibrobacterota	Fibrobacteria	Fibrobacterales	Fibrobacteraceae	Fibrobacter
128c9fa6504ac676c47c5f19367a5a99	6	0.00266135	Bacteria	Spirochaetota	Spirochaetia	Spirochaetales	Spirochaetaceae	Treponema
274cb13dceda66dd6470665434edd2e8	1	3.85593e-05	Bacteria	Proteobacteria	Alphaproteobacteria	Rhodospirillales	uncultured	uncultured
b84e7f4b8829e7c7fa51f9814d14561b	5	0.00025014	Bacteria	Firmicutes	Clostridia	Lachnospirales	Lachnospiraceae	Lachnospiraceae_NK4A136_group	uncultured_bacterium
5060e9eebdde837a5bccc847c5bdf98e	7	0.000625507	Bacteria	Bacteroidota	Bacteroidia	Bacteroidales	Prevotellaceae
c94c9c77137901860169a5d55fcb90f0	1	2.67617e-05	Bacteria	Bacteroidota	Bacteroidia	Bacteroidales	Rikenellaceae	Rikenellaceae_RC9_gut_group	uncultured_bacterium
a464ca2f5db640a9fd91b66a36b7d8be	1	1.30262e-05	Bacteria	Bacteroidota	Bacteroidia	Bacteroidales	Muribaculaceae	Muribaculaceae	uncultured_bacterium
b7923d9378e822175b97ff251232daf8	1	0.000143288	Bacteria	Firmicutes	Clostridia	Oscillospirales	Ruminococcaceae	Ruminococcaceae
328abbd78e0b506ed3bc03cc1bedbd13	1	5.9826e-05	Bacteria	Firmicutes	Clostridia	Clostridia_UCG-014	Clostridia_UCG-014	Clostridia_UCG-014
b94a3f40631de360d7f697c7bbb4c095	1	1.52924e-05	Bacteria	Firmicutes	Clostridia	Lachnospirales	Lachnospiraceae
aa45c3b7dbd8e1c09fa2d27ae12e90c9	5	0.000677011	Bacteria	Firmicutes	Clostridia	Lachnospirales	Lachnospiraceae	Lachnospiraceae_NK4A136_group	uncultured_bacterium
44a6ffc4461651598381443a5e6fcf56	1	4.12404e-05	Bacteria	Bacteroidota	Bacteroidia	Bacteroidales
f39dc172bec07bb03e94e3b1f6bfb3b1	2	0.000100281	Bacteria	Firmicutes	Clostridia	Lachnospirales	Lachnospiraceae
f13af590df7b9909f2f5f8f148a4aa51	1	0.000159536	Bacteria	Firmicutes	Clostridia	Christensenellales	Christensenellaceae	Christensenellaceae_R-7_group	uncultured_bacterium
4aa96c6258d782dd08cdad338da98f0e	1	5.46257e-05	Bacteria	Firmicutes	Clostridia	Lachnospirales	Lachnospiraceae	Lachnospiraceae_NK4A136_group	uncultured_bacterium
f434590d42e311860af53197e0025a44	7	0.000160668	Bacteria	Proteobacteria	Alphaproteobacteria	Rhodospirillales	uncultured	uncultured
95a05f980ad1ad500594ec188c4ee66b	7	0.00321223	Bacteria	Firmicutes	Clostridia	Lachnospirales	Lachnospiraceae
d732591800983f9810cb6d4cb328bb25	8	0.000839869	Bacteria	Firmicutes	Clostridia	Peptostreptococcales-Tissierellales	Anaerovoracaceae	Family_XIII_UCG-001
c02372ee3eaeb8e7e9d8e5575c3f0d3d	7	0.00217791	Bacteria	Firmicutes	Clostridia	Peptostreptococcales-Tissierellales	Anaerovoracaceae	[Eubacterium]_nodatum_group	uncultured_bacterium
ffc3e7ca74c74967e7efd330b344bc9c	1	4.81991e-05	Bacteria	Firmicutes	Clostridia	Lachnospirales	Lachnospiraceae
2edadd421f000d1357f0d7aeaea0cd1c	1	5.18492e-05	Bacteria	Bacteroidota	Bacteroidia	Bacteroidales	Prevotellaceae	Prevotellaceae_UCG-003	uncultured_bacterium
29324b949934f3b628e1ffd13ea14d2c	3	0.000150559	Bacteria	Bacteroidota	Bacteroidia	Bacteroidales	Prevotellaceae	Prevotella	uncultured_rumen
3aeecddb1da5462ebcdf916aa2de6208	9	0.0336975	Bacteria	Firmicutes	Clostridia	Lachnospirales	Lachnospiraceae	Butyrivibrio	uncultured_rumen
1c8bc1c7cc005fd9e98edcb0fbcfdcbd	7	0.000450812	Bacteria	Firmicutes	Clostridia	Christensenellales	Christensenellaceae	Christensenellaceae_R-7_group	uncultured_bacterium
99a823fd280504a12678ad04196fc3f9	3	0.000396183	Bacteria	Firmicutes	Clostridia	Oscillospirales	[Eubacterium]_coprostanoligenes_group	[Eubacterium]_coprostanoligenes_group	uncultured_bacterium
1372d729a40e4894afaa4b082d28929f	3	0.000151326	Bacteria	Firmicutes	Clostridia	Christensenellales	Christensenellaceae	Christensenellaceae_R-7_group	uncultured_bacterium
fe61f57f3b8ad309262d7bd9f68ef674	1	7.9768e-06	Bacteria	Bacteroidota	Bacteroidia
89f4a618d133712a0d80624eaf75a952	3	0.000674587	Bacteria	Spirochaetota	Spirochaetia	Spirochaetales	Spirochaetaceae	Treponema	uncultured_bacterium
9de708868e40281096e1fd706ae9146e	5	0.000438982	Bacteria	Firmicutes	Clostridia	Oscillospirales	Oscillospiraceae	UCG-002
fb15d44993ab09310c8608a8ea398898	3	0.000557616	Bacteria	Bacteroidota	Bacteroidia	Bacteroidales	Prevotellaceae
4d2143fc49021f5c0bded71103375217	1	5.9826e-05	Bacteria	Verrucomicrobiota	Verrucomicrobiae	LD1-PB3	LD1-PB3	LD1-PB3	uncultured_bacterium
5fe2d07d53a60e461b46dd3e7add5258	6	0.00124855	Bacteria	Firmicutes	Bacilli	Erysipelotrichales	Erysipelotrichaceae	Erysipelotrichaceae_UCG-009	uncultured_rumen
899d40223bf9afa50a3ddd7c070c51e5	3	0.000189899	Bacteria	Firmicutes	Clostridia	Lachnospirales	Defluviitaleaceae	Defluviitaleaceae_UCG-011	uncultured_bacterium
dc08eedd2de11220b76e26a02c37812f	1	6.42655e-05	Bacteria	Bacteroidota	Bacteroidia	Bacteroidales	F082	F082
d18f92161fbc11b71c5b75b1117fe74f	4	0.000323955	Bacteria	Verrucomicrobiota	Kiritimatiellae	WCHB1-41	WCHB1-41	WCHB1-41	uncultured_rumen
bcbbbd3dd1213d35339523db654f017c	3	0.00088327	Bacteria	Firmicutes	Clostridia	Lachnospirales	Lachnospiraceae
f1b1fb478e5649957353a2945ffc9fbd	1	7.43403e-06	Bacteria	Bacteroidota	Bacteroidia	Bacteroidales
df36a5457f21f8f8f505c1224b7ede3c	4	0.000481741	Bacteria	Bacteroidota	Bacteroidia	Bacteroidales	Rikenellaceae	Rikenellaceae_RC9_gut_group	uncultured_bacterium
25f603f68b4df92878dee3afd8e57b23	1	1.48681e-05	Bacteria	Bacteroidota	Bacteroidia	Bacteroidales	Prevotellaceae	Prevotella	uncultured_Prevotellaceae
d3032b395ceaaed0c8ab71d57eb49a6a	5	0.000926281	Bacteria	Bacteroidota	Bacteroidia	Bacteroidales	Prevotellaceae	Prevotellaceae_UCG-001
f890ba0e1cea56d1704bbfdcf18deaae	1	3.21327e-06	Bacteria	Bacteroidota	Bacteroidia	Bacteroidales	Prevotellaceae
60aac51e12169864ae1b8a94d25d680c	2	9.6182e-05	Bacteria	Firmicutes	Clostridia	Oscillospirales	Ruminococcaceae	Ruminococcus
672d4f16ddffda4226d6b040022c1661	9	0.0112175	Bacteria	Firmicutes	Clostridia	Lachnospirales	Lachnospiraceae	Lachnospiraceae_NK4A136_group	uncultured_bacterium
cbd40948ed2d44e67961236de1334699	7	0.00295264	Bacteria	Bacteroidota	Bacteroidia	Bacteroidales	Prevotellaceae	Prevotella
efeab9ca5cfd4eaa2ae4cab0b515b5d2	7	0.00104108	Bacteria	Actinobacteriota	Coriobacteriia	Coriobacteriales	Eggerthellaceae	uncultured	uncultured_bacterium
2d8c95a37cf24febfec33e20598a9a2b	1	5.94723e-05	Bacteria	Firmicutes	Clostridia	Lachnospirales	Lachnospiraceae
d8c897877977a44e05e1f22df3e88335	3	0.000421119	Bacteria	Firmicutes	Clostridia	Christensenellales	Christensenellaceae	Christensenellaceae_R-7_group	uncultured_bacterium
ff0fc111a13bf4a39faa59dbc8e7756d	2	5.99842e-05	Bacteria	Actinobacteriota	Coriobacteriia	Coriobacteriales	Atopobiaceae
3e833d3ca7af328bde62e3a86b1414c9	9	0.0633487	Bacteria	Firmicutes	Clostridia	Oscillospirales	Oscillospiraceae	NK4A214_group
951d1da22cf2c547ba73edfe7988f8b8	9	0.00217562	Bacteria	Firmicutes	Clostridia	Oscillospirales	UCG-011	UCG-011	uncultured_rumen
6c95d7c4feb0a81dbc1e1ae41d29debd	9	0.00206578	Bacteria	Firmicutes	Clostridia	Lachnospirales	Lachnospiraceae	[Eubacterium]_ruminantium_group	uncultured_bacterium
5acc753a12022573e548c83a810eda11	1	0.000115122	Bacteria	Firmicutes	Clostridia	Lachnospirales	Lachnospiraceae
2fad9389235b771ae17996119d0d3e9a	5	0.000648895	Bacteria	Firmicutes	Clostridia	Lachnospirales	Lachnospiraceae
fe38b830b83701e7bc03fabc428b4666	4	0.000116537	Bacteria	Firmicutes	Bacilli	Erysipelotrichales	Erysipelotrichaceae	[Anaerorhabdus]_furcosa_group	uncultured_bacterium
947e33337e21146964038d23ed2f473f	2	0.000210948	Bacteria	Bacteroidota	Bacteroidia	Bacteroidales	F082	F082
2e991dadda843c73ac79c2044a72e812	1	7.43403e-06	Bacteria	Bacteroidota	Bacteroidia	Bacteroidales	Muribaculaceae	Muribaculaceae	uncultured_bacterium
e8aee9b8b9f8ea0c4afe198933e1bddc	1	4.12404e-05	Bacteria	Bacteroidota	Bacteroidia	Bacteroidales	Prevotellaceae
6316bb2a8c9bdc5eabaaa11b934deea4	4	0.000422333	Bacteria	Bacteroidota	Bacteroidia	Bacteroidales	Prevotellaceae	Prevotella	uncultured_rumen
3eee4cd7670af78d9fb2fd4e9955bf46	1	6.69063e-05	Bacteria	Firmicutes	Clostridia	Oscillospirales	Ruminococcaceae	uncultured	uncultured_bacterium
46ab3fad1b6d0a2a68bb04e1bf82eee1	2	0.000228619	Bacteria	Firmicutes	Clostridia
f05e8f76335cc2ab2f38c768b532d8a0	2	0.000187859	Bacteria	Firmicutes	Clostridia	Christensenellales	Christensenellaceae	Christensenellaceae_R-7_group	uncultured_bacterium
3b9a543acf911fefd858d67e1d44668a	1	7.6462e-05	Bacteria	Actinobacteriota	Coriobacteriia	Coriobacteriales	Atopobiaceae	Coriobacteriaceae_UCG-002	uncultured_bacterium
cdd810b6b7980df5ef7b3b9a235ee755	3	0.000180152	Bacteria	Firmicutes	Clostridia	Peptostreptococcales-Tissierellales	Anaerovoracaceae	[Eubacterium]_nodatum_group	uncultured_bacterium
db204f095372ac1f02d4507ff8faae0a	1	3.44079e-05	Bacteria	Proteobacteria	Alphaproteobacteria	Sphingomonadales	Sphingomonadaceae	Novosphingobium
a845339108e16537f3304575a35fc3e4	1	0.000130262	Bacteria	Firmicutes	Clostridia	Christensenellales	Christensenellaceae	Christensenellaceae_R-7_group	uncultured_bacterium
7ce174c0c61cccf8055d77186eb3d68f	5	0.000546357	Bacteria	Bacteroidota	Bacteroidia	Bacteroidales	Prevotellaceae	Prevotella
fb28dda992230ad901f5ce5147a90779	6	0.000576365	Bacteria	Bacteroidota	Bacteroidia	Bacteroidales	Rikenellaceae	Rikenellaceae_RC9_gut_group	uncultured_bacterium
7dd8f845084b668bf7bd2c3c3328c88a	1	2.97361e-05	Bacteria	Bacteroidota	Bacteroidia	Bacteroidales	F082	F082	uncultured_bacterium
6fe2877e326b7fa681a171c92b3e614a	1	1.14693e-05	Bacteria	Bacteroidota	Bacteroidia	Bacteroidales	Rikenellaceae	Rikenellaceae_RC9_gut_group	uncultured_bacterium
e4c573b9aec2447b5e4b95c6a5cd9ef3	1	2.30245e-05	Bacteria	Firmicutes	Clostridia	Oscillospirales	Ruminococcaceae	Ruminococcus
ecf6b28ab15cf0deafcbe25f3f1a0c90	3	0.000464421	Bacteria	Firmicutes	Clostridia	Lachnospirales	Lachnospiraceae	Lachnospiraceae_NK3A20_group	bacterium_ND2018
246c3e194787378a12fe0df917dff9a6	9	0.116259	Bacteria	Bacteroidota	Bacteroidia	Bacteroidales
c0a0bcae923ed6a59e8cb35ec48ff249	9	0.00399044	Bacteria	Spirochaetota	Spirochaetia	Spirochaetales	Spirochaetaceae	Treponema	unidentified_rumen
32cca9403aed26ed804749966d2e2800	3	0.000175315	Bacteria	Firmicutes	Clostridia	Clostridia	Hungateiclostridiaceae	Saccharofermentans	uncultured_bacterium
1c130ddbc6ecee317ce2da493c7313de	2	7.11377e-05	Bacteria	Bacteroidota	Bacteroidia	Bacteroidales	Rikenellaceae	Rikenellaceae_RC9_gut_group	uncultured_bacterium
b3deb0e8e2d93dccde7be44e6e24f5cf	1	2.88109e-05	Bacteria	Firmicutes	Clostridia	Lachnospirales	Lachnospiraceae
ded85460c260dc09c10cbbc70ffa0e36	9	0.00104301	Bacteria	Firmicutes	Clostridia	Christensenellales	Christensenellaceae	Christensenellaceae_R-7_group	uncultured_bacterium
bddb345a5c4036f7e91a515bc1290b63	2	0.00014822	Bacteria	Firmicutes	Clostridia	Christensenellales	Christensenellaceae	Christensenellaceae_R-7_group	uncultured_bacterium
fd9424b553a7af8f54029609debb9a8a	3	0.000248807	Bacteria	Bacteroidota	Bacteroidia	Bacteroidales	Prevotellaceae	Prevotella	uncultured_rumen
c7eb3ed15ad84720ef54a54cc384b997	2	0.000497135	Bacteria	Firmicutes	Clostridia	Peptostreptococcales-Tissierellales	Anaerovoracaceae	Family_XIII_AD3011_group
ff9e4862ff31c560fcf9384bfbd68879	5	0.000667455	Bacteria	Bacteroidota	Bacteroidia	Bacteroidales	Prevotellaceae	Prevotellaceae_UCG-004	uncultured_bacterium
6bab3e47578a78fb864c1d69972ea70c	9	0.014837	Bacteria	Firmicutes	Clostridia
18694ca7b3f7d909727b2734eefb12bc	8	0.0033372	Bacteria	Firmicutes	Clostridia	Oscillospirales	Ruminococcaceae	uncultured
f16b5200ad4a921e2aca488e0f811ea1	1	0.000133808	Archaea	Thermoplasmatota	Thermoplasmata	Methanomassiliicoccales	Methanomethylophilaceae	uncultured	uncultured_archaeon
9e43329d302d3db2b89973f077256faa	2	0.000243588	Bacteria	Desulfobacterota	Desulfuromonadia	Desulfuromonadia	Desulfuromonadaceae	Desulfuromonadaceae	uncultured_rumen
deb22779a70e4fdd61ef4cc30b987604	1	0.000114693	Bacteria	Chloroflexi	Anaerolineae	Anaerolineales	Anaerolineaceae	Flexilinea	uncultured_rumen
f22f4cc80d02e0a5c89c733ca93477f7	1	1.64633e-05	Bacteria	Bacteroidota	Bacteroidia	Bacteroidales	Dysgonomonadaceae	Petrimonas	uncultured_bacterium
cfa3c29b0c5b183bd73e6865a473480f	3	0.00179598	Bacteria	Spirochaetota	Spirochaetia	Spirochaetales	Spirochaetaceae	Treponema
4e9c40ba6c763bd5593e128415f65e23	1	4.17726e-05	Bacteria	Actinobacteriota	Coriobacteriia	Coriobacteriales	Eggerthellaceae
b217237be15c6b5cdef8a51c58ea584f	1	8.08352e-05	Bacteria	Firmicutes	Clostridia	Lachnospirales	Lachnospiraceae
9ee464830694ff5ce82e49adcb6b8b3b	9	0.000618206	Bacteria	Bacteroidota	Bacteroidia	Bacteroidales	Prevotellaceae
0f541d442ae0589baf673efdc4d23c63	2	4.93304e-05	Bacteria	Bacteroidota	Bacteroidia	Bacteroidales
c3f4f3937cab4e494353bf7aabde41e0	8	0.00863184	Bacteria	Bacteroidota	Bacteroidia	Bacteroidales	F082	F082	uncultured_bacterium
9dece2cf46e5e5d05560514eab7e90d4	3	0.00184643	Bacteria	Firmicutes	Negativicutes	Veillonellales-Selenomonadales	Selenomonadaceae	Selenomonas	unidentified_rumen
64133d872a3cfc981ccc5c39c2337df4	4	0.000857824	Bacteria	Firmicutes	Clostridia	Christensenellales	Christensenellaceae	Christensenellaceae_R-7_group
734720163aaa88a7bdbb553be2b95a21	3	0.000159997	Bacteria	Firmicutes	Clostridia	Oscillospirales
53c4284e19778b410d5a499ea04978b8	3	0.000775829	Bacteria	Firmicutes	Negativicutes	Acidaminococcales	Acidaminococcaceae	Succiniclasticum
97fba6ff395e4a96fc75a9d3bc0071fc	4	0.000154657	Bacteria	Firmicutes	Bacilli	Erysipelotrichales	Erysipelotrichaceae	[Anaerorhabdus]_furcosa_group	uncultured_bacterium
5e8b2c1ecd5721784c52a748bf8778bc	2	0.000254783	Bacteria	Firmicutes	Clostridia	Christensenellales	Christensenellaceae	Christensenellaceae_R-7_group
195cee76100e1b7787e8607cb4d55d3b	1	0.000102896	Bacteria	Firmicutes	Clostridia	Oscillospirales	Ruminococcaceae
6c2b7e5b82d08a8840c6e5b5396d060b	7	0.000796169	Bacteria	Firmicutes	Clostridia	Oscillospirales	Oscillospiraceae	Papillibacter	uncultured_rumen
1610abeb5bcf58051aa30ca071122e3d	9	0.0199471	Bacteria	Firmicutes	Clostridia	Lachnospirales	Lachnospiraceae	Lachnospiraceae_AC2044_group	uncultured_rumen
4bdb9a215a22fd825d90ecc388ecd1f6	6	0.000325249	Bacteria	Actinobacteriota	Coriobacteriia	Coriobacteriales	Eggerthellaceae	Enterorhabdus	uncultured_bacterium
105eecb172f97c08687eeb8851d3ee4d	2	0.000238189	Bacteria	Bacteroidota	Bacteroidia	Bacteroidales	Prevotellaceae	Prevotella	uncultured_rumen
99bb8a27bc95eb0c40520c0c74c873d0	7	0.00074365	Bacteria	Firmicutes	Clostridia	Lachnospirales	Lachnospiraceae	Lachnospiraceae_NK4A136_group
b6d1f5c294a734b21e3d7ac3ab81c449	6	0.00635236	Bacteria	Firmicutes	Clostridia	Oscillospirales	Ruminococcaceae	Ruminococcus	Ruminococcus_flavefaciens
e417e058899235ba6b38e09e64baf4c7	6	0.00482462	Bacteria	Bacteroidota	Bacteroidia	Bacteroidales	Bacteroidetes_BD2-2	Bacteroidetes_BD2-2	uncultured_rumen
1fe26863427fe3405f917b7746a687cd	1	2.79188e-05	Bacteria	Proteobacteria	Gammaproteobacteria	Burkholderiales	Alcaligenaceae	Verticiella	uncultured_bacterium
e437c3a7c97acdbc8c41949d20657bb2	7	0.00164035	Bacteria	Bacteroidota	Bacteroidia	Bacteroidales	Prevotellaceae	Prevotella	uncultured_rumen
193244f98f88ab1586252268d8f0bbdf	4	0.000775076	Bacteria	Bacteroidota	Bacteroidia	Bacteroidales	Prevotellaceae
9db7cc3b6b2427be5e6799fd0c2e65c6	5	0.00443445	Bacteria	Bacteroidota	Bacteroidia	Bacteroidales	Prevotellaceae	Prevotella	uncultured_bacterium
1f4aee4c1fc2436b291f464fb8356b63	5	0.000628293	Bacteria	Firmicutes	Clostridia	Oscillospirales	Oscillospiraceae	NK4A214_group
224a9eeca5cb62ebfcd1a63bd18950e9	9	0.00604344	Bacteria	Firmicutes	Clostridia	Lachnospirales	Lachnospiraceae
e8efcae9d1849562a6a7b5617eaf754f	2	4.72751e-05	Bacteria	Firmicutes	Clostridia	Lachnospirales	Lachnospiraceae
86c21eeb19e36f2de3bbb2ab40a5ecb2	1	0.000218255	Bacteria	Bacteroidota	Bacteroidia	Bacteroidales	Prevotellaceae	Prevotella	uncultured_bacterium
1a4a7fe274b901f4ce3ac7a09559a48d	6	0.00197485	Bacteria	Firmicutes	Clostridia	Lachnospirales	Lachnospiraceae	Lachnospiraceae_NK3A20_group	uncultured_bacterium
442a3308ab8dc8fc264dde0341f7030f	5	0.000448127	Bacteria	Desulfobacterota	Desulfovibrionia	Desulfovibrionales	Desulfovibrionaceae	uncultured	uncultured_bacterium
622c45880f6d5651ff0befac2262094b	2	6.5962e-05	Bacteria	Chloroflexi	Chloroflexia	Thermomicrobiales	JG30-KF-CM45	JG30-KF-CM45	uncultured_bacterium
4738eb1ec037fdcac684a2a2d42593ba	6	0.00152859	Bacteria	Firmicutes	Clostridia	Christensenellales	Christensenellaceae	Christensenellaceae_R-7_group	uncultured_bacterium
7d6da4e8fadd4ca4d431bdabc21dd065	9	0.0357869	Bacteria	Firmicutes	Clostridia	Oscillospirales	Oscillospiraceae	NK4A214_group
99c2f17a21fa08de48ed8aa736368832	5	0.00108972	Bacteria	Bacteroidota	Bacteroidia	Bacteroidales	Rikenellaceae	Rikenellaceae_RC9_gut_group	Bacteroidales_bacterium
7f888f6561854c9ef6a559379954b291	1	6.69063e-05	Bacteria	Bacteroidota	Bacteroidia	Bacteroidales	Prevotellaceae	Prevotellaceae_UCG-003	uncultured_bacterium
c1cc7f7dce4ca5a078ade9567e5e2890	2	0.000129216	Bacteria	Firmicutes	Clostridia
397c0dfbc4b73a6344438f1a551e0b93	1	1.64633e-05	Bacteria	Bacteroidota	Bacteroidia	Bacteroidales	Marinifilaceae	uncultured	uncultured_rumen
98f67df3ce43c6387664af75abbc3b31	6	0.000939534	Bacteria	Firmicutes	Clostridia	Oscillospirales	UCG-010	UCG-010
1b52ec5423ccf0cfe63a781522af3be4	6	0.000694091	Bacteria	Firmicutes	Clostridia	Lachnospirales	Lachnospiraceae	Acetitomaculum
2bd18cc82e71a0f1b226681484d4f1ed	1	5.98637e-05	Bacteria	Firmicutes	Clostridia	Lachnospirales	Lachnospiraceae	Lachnospiraceae_NK4A136_group	uncultured_bacterium
f5902c923688e9b4d467ded9ef44d910	3	0.000650573	Bacteria	Firmicutes	Clostridia	Lachnospirales	Lachnospiraceae
85a2d9e719267389b096f08de757cd5c	2	0.000130992	Bacteria	Verrucomicrobiota	Kiritimatiellae	WCHB1-41	WCHB1-41	WCHB1-41	uncultured_rumen
484b8caa1738ac25bebc61b89444421b	1	1.1151e-05	Bacteria	Firmicutes	Clostridia	Oscillospirales
5e163e78b593d65335288499ed15100b	1	0.00013742	Bacteria	Firmicutes	Clostridia	Lachnospirales	Lachnospiraceae	Lachnospiraceae_NK4A136_group	uncultured_bacterium
228d2250cf3779e05fd90d8bfd8ff451	1	2.24947e-05	Bacteria	Actinobacteriota	Coriobacteriia	Coriobacteriales	Eggerthellaceae	Enterorhabdus	uncultured_bacterium
253fec2037154029222a48e191be89b5	1	3.22343e-05	Bacteria	Firmicutes	Clostridia	Oscillospirales	Oscillospiraceae	NK4A214_group	uncultured_bacterium
1f808d7b9ca5abbab2d03a7222ec6f00	6	0.00410159	Bacteria	Bacteroidota	Bacteroidia	Chitinophagales	uncultured	uncultured	uncultured_Bacteroidetes
e1ea981e33121f26aa88cb75e8fc7a09	9	0.0023731	Bacteria	Bacteroidota	Bacteroidia	Bacteroidales	Prevotellaceae	Prevotella	uncultured_rumen
be3475e78f078beba87a273d4ecc8a19	3	0.000398653	Bacteria	Firmicutes	Clostridia	Lachnospirales	Lachnospiraceae	Butyrivibrio
d0cefc4ac9a5a02fb05c1bbb466d5cf1	1	9.3185e-05	Bacteria	Desulfobacterota	Desulfuromonadia	Bradymonadales	Bradymonadales	Bradymonadales	uncultured_rumen
ef8c730692c2e3c8c6fe84703828057d	3	0.00105884	Bacteria	Bacteroidota	Bacteroidia	Bacteroidales	Marinilabiliaceae	uncultured	uncultured_rumen
43a2b809051b77e1d195c9f30c5d0a97	1	2.82923e-05	Bacteria	Firmicutes	Negativicutes	Veillonellales-Selenomonadales	Selenomonadaceae
0f6b3fb84a4b2a5d5fcf9c526ee9febe	3	0.000411422	Bacteria	Bacteroidota	Bacteroidia	Bacteroidales	Prevotellaceae	Prevotella
53c36bdf7991584938b4d0ee5aef27f3	1	9.29605e-05	Bacteria	Spirochaetota	Spirochaetia	Spirochaetales	Spirochaetaceae	Treponema	uncultured_bacterium
34626538c52c14a6e047eddfee87ebdf	1	5.24877e-05	Bacteria	Firmicutes	Clostridia	Christensenellales	Christensenellaceae	Christensenellaceae_R-7_group	uncultured_bacterium
b7f9b79334aac616ed39af38761472d1	2	0.000155329	Bacteria	Bacteroidota	Bacteroidia	Bacteroidales	Rikenellaceae	Rikenellaceae_RC9_gut_group	uncultured_bacterium
709c4a16f1e51cc5aa86869af8968dc9	2	6.32543e-05	Bacteria	Bacteroidota	Bacteroidia	Bacteroidales	Prevotellaceae	Prevotella	uncultured_rumen
821134afe2059914eddedcb94e8a2869	6	0.000641204	Bacteria	Firmicutes	Clostridia	Lachnospirales	Lachnospiraceae	Lachnospiraceae_NK4A136_group	uncultured_bacterium
2d869eca8911b71f342ae534f4259be3	2	0.000962695	Bacteria	Firmicutes	Clostridia	Oscillospirales	Ruminococcaceae	Ruminococcus
373fa441124ff35c14b748cf13dd5759	5	0.000861493	Bacteria	Firmicutes	Clostridia	Lachnospirales	Lachnospiraceae	Lachnospiraceae_UCG-006	uncultured_rumen
ff949f8920634c5835d3846f4b549d32	5	0.00188688	Bacteria	Firmicutes	Clostridia	Oscillospirales	Ruminococcaceae	Ruminococcus
a4ab76b63a09699f4ef8a4219957f403	1	3.5346e-05	Bacteria	Verrucomicrobiota	Kiritimatiellae	WCHB1-41	WCHB1-41	WCHB1-41	uncultured_rumen
8517c853a9cd5b88dfccc4d4ee21d876	3	0.000452814	Bacteria	Firmicutes	Clostridia	Lachnospirales	Lachnospiraceae
077a6b6699cce987553412cf4dfab6b9	1	1.48681e-05	Bacteria	Bacteroidota	Bacteroidia	Bacteroidales	Marinifilaceae	uncultured	uncultured_rumen
d494a6054454257934096d0ac7da4616	9	0.00369966	Bacteria	Firmicutes	Clostridia	Lachnospirales	Lachnospiraceae
e5aafc67995131dcf1f3152076812c5a	1	5.94723e-05	Bacteria	Bacteroidota	Bacteroidia	Bacteroidales	Rikenellaceae	U29-B03	uncultured_rumen
08a314626f2533e3dae96a0af6f0edcb	9	0.0110781	Bacteria	Bacteroidota	Bacteroidia	Bacteroidales	Prevotellaceae	Prevotellaceae_UCG-001
43b6220b5f6bc83f179c2c040afa679c	2	0.000612952	Bacteria	Bacteroidota	Bacteroidia	Bacteroidales	Prevotellaceae	Prevotellaceae_UCG-001	uncultured_bacterium
dddb22454e95d5b6e5f6d2ab8f288f33	5	0.00110105	Bacteria	Bacteroidota	Bacteroidia	Bacteroidales	Muribaculaceae	Muribaculaceae	uncultured_rumen
793ad7b29e9c3d755c3670480a654ed0	9	0.021018	Bacteria	Actinobacteriota	Coriobacteriia	Coriobacteriales	Atopobiaceae
e677ae6e9f07ea5307ae489830be8a1c	8	0.00142215	Bacteria	Bacteroidota	Bacteroidia	Bacteroidales	Prevotellaceae	Prevotella	uncultured_rumen
6208fd843787e0869323fa151f13c87b	2	0.000166471	Bacteria	Firmicutes	Clostridia	Oscillospirales	UCG-010	UCG-010	uncultured_bacterium
bf80eaedb317da39b06acdc159263ebc	9	0.00149037	Bacteria	Spirochaetota	Spirochaetia	Spirochaetales	Spirochaetaceae	Treponema	uncultured_bacterium
487d56899d4f938e5974f08dbdf8bb55	6	0.000819596	Bacteria	Firmicutes	Clostridia	Lachnospirales	Lachnospiraceae
80eb43fc43b940d47119e2470a02d7fd	3	0.00196963	Bacteria	Bacteroidota	Bacteroidia	Bacteroidales	Prevotellaceae	Prevotella
c84fadf6d8fd82d5e86040bcace35ec9	3	7.14696e-05	Bacteria	Firmicutes	Clostridia	Lachnospirales	Lachnospiraceae
933bda95f0e05823e96a75e72c54c707	1	6.58534e-05	Bacteria	Verrucomicrobiota	Kiritimatiellae	WCHB1-41	WCHB1-41	WCHB1-41	uncultured_rumen
53a789910ea78ad0b0a77e53d3856b62	5	0.00116153	Bacteria	Verrucomicrobiota	Verrucomicrobiae	Pedosphaerales	Pedosphaeraceae	DEV114	uncultured_rumen
07ca183c81cb5464f89790846f7844cf	4	0.000746911	Bacteria	Firmicutes	Clostridia	Christensenellales	Christensenellaceae	Christensenellaceae_R-7_group	uncultured_bacterium
3bcbe36a2b4b3021c5890d9986a65d00	1	5.58376e-05	Bacteria	Firmicutes	Clostridia	Clostridia_vadinBB60_group	Clostridia_vadinBB60_group	Clostridia_vadinBB60_group	uncultured_bacterium
e3b0293a37641085ea8b9a306961e10b	2	0.000114959	Bacteria	Actinobacteriota	Coriobacteriia	Coriobacteriales
094258b22db4a6144412cdca7970d0f1	8	0.014203	Bacteria	Bacteroidota	Bacteroidia	Bacteroidales	Prevotellaceae	Prevotellaceae_Ga6A1_group	uncultured_rumen
948d45655fc7ee9054c13bd72314552e	3	0.000308071	Bacteria	Patescibacteria	Saccharimonadia	Saccharimonadales	Saccharimonadaceae	Candidatus_Saccharimonas	uncultured_bacterium
5acbcacb654f266171a7fd7e2241a948	1	0.000607847	Bacteria	Spirochaetota	Spirochaetia	Spirochaetales	Spirochaetaceae	Treponema	unidentified_rumen
75b46cf9a38c003db24e3c6e0b4cc2ee	3	0.000387007	Bacteria	Bacteroidota	Bacteroidia	Bacteroidales	Prevotellaceae	Prevotella	uncultured_rumen
85189e0266a5ef527b06688840d218ec	1	9.2098e-05	Bacteria	Verrucomicrobiota	Kiritimatiellae	WCHB1-41	WCHB1-41	WCHB1-41	uncultured_bacterium
f108defdeb1e602426d21955599e21dc	5	0.000683305	Bacteria	Firmicutes	Clostridia	Lachnospirales	Lachnospiraceae
4e8bd25cb815ab5dbac1b66a74f25773	3	0.000220228	Bacteria	Firmicutes	Clostridia	Christensenellales	Christensenellaceae	Christensenellaceae_R-7_group	uncultured_bacterium
a67bffa8fbd59bd4cafd039e0baf2632	4	0.000512802	Bacteria	Chloroflexi	Anaerolineae	Anaerolineales	Anaerolineaceae	Flexilinea
e86b3df5cae49e486be1472b3f5d6bae	4	0.000279806	Bacteria	Firmicutes	Clostridia	Christensenellales	Christensenellaceae	Christensenellaceae_R-7_group
98fd4638dc19829716f73e397c3375d7	1	4.38724e-05	Bacteria	Verrucomicrobiota	Kiritimatiellae	WCHB1-41	WCHB1-41	WCHB1-41	uncultured_rumen
912c20d0cbff6c491ff0e815063f0080	2	0.000530317	Bacteria	Bacteroidota	Bacteroidia	Bacteroidales	Bacteroidales_BS11_gut_group	Bacteroidales_BS11_gut_group	uncultured_bacterium
467f57af043b14ac019f8857250d6ac5	1	1.1151e-05	Bacteria	Firmicutes	Clostridia	Lachnospirales	Lachnospiraceae
922120d11d45ae78843f196d20687d52	7	0.00104302	Bacteria	Firmicutes	Clostridia	Christensenellales	Christensenellaceae	Christensenellaceae_R-7_group	uncultured_bacterium
f799e9b3bf930ffaf80e3556e2974968	5	0.000324846	Bacteria	Proteobacteria	Alphaproteobacteria	Rhizobiales	Devosiaceae	Devosia
9cd473922ae38470b53e1b676a026f7a	6	0.000443446	Bacteria	Firmicutes	Clostridia	Peptostreptococcales-Tissierellales	Anaerovoracaceae	Anaerovorax	uncultured_bacterium
ea85b0cd4bbd0f90b427a324bac6bd68	3	0.00041318	Bacteria	Actinobacteriota	Coriobacteriia	Coriobacteriales	Eggerthellaceae
ae94ca85809bab7c8777ca9a1a4da9ee	5	0.000247401	Bacteria	Firmicutes	Clostridia	Lachnospirales	Lachnospiraceae
559641ae14fb3d312e9e5f4d2ea67aaa	3	0.000507516	Bacteria	Firmicutes	Clostridia	Oscillospirales	Ruminococcaceae
d3a0bb9cb068fb0d16e365d34ecabfa6	3	4.88225e-05	Bacteria	Bacteroidota	Bacteroidia	Bacteroidales	Prevotellaceae	Prevotellaceae_UCG-001
178ceda49c2677659a66486967799096	5	0.000802927	Bacteria	Firmicutes	Clostridia	Christensenellales	Christensenellaceae	Christensenellaceae_R-7_group	uncultured_bacterium
eea8d25c9329870f28567b8983424bc7	1	5.57552e-05	Bacteria	Bacteroidota	Bacteroidia	Bacteroidales	F082	F082	uncultured_bacterium
8f4f01e45568246dc1082979f2805401	5	0.000562342	Bacteria	Bacteroidota	Bacteroidia	Bacteroidales	p-251-o5	p-251-o5	uncultured_bacterium
2130f57a000b0bc4a0aba88d9847970f	9	0.00581121	Bacteria	Spirochaetota	Spirochaetia	Spirochaetales	Spirochaetaceae	Treponema	uncultured_bacterium
6d11809c378703339e3734e20c65b92b	2	0.000491058	Bacteria	Actinobacteriota	Coriobacteriia	Coriobacteriales	Eggerthellaceae	Enterorhabdus	uncultured_bacterium
b93aee0c8b8c94a2b50af279ba751247	7	0.00126451	Bacteria	Firmicutes	Clostridia	Christensenellales	Christensenellaceae	Christensenellaceae_R-7_group	uncultured_bacterium
3d11c15aaba4473f538126d674f8d9cf	1	3.37421e-05	Bacteria	Firmicutes	Clostridia	Clostridia_UCG-014	Clostridia_UCG-014	Clostridia_UCG-014
351cf301c7b8ca0837a46825a846ee4b	1	5.65846e-05	Bacteria	Firmicutes	Clostridia	Lachnospirales	Lachnospiraceae	Lachnospiraceae_NK4A136_group	uncultured_bacterium
1099924cf4245a7be3a200f8f630d318	7	0.0032555	Bacteria	Firmicutes	Clostridia	Oscillospirales	Oscillospiraceae	UCG-005	uncultured_bacterium
09e5485efb53f5408a16bbccd72e22e0	1	0.000309671	Bacteria	Firmicutes	Clostridia	Oscillospirales	Ruminococcaceae	uncultured	uncultured_bacterium
5d462e93424eefd20686c6acf9a881a3	3	0.00205881	Bacteria	Bacteroidota	Bacteroidia	Bacteroidales	F082	F082	uncultured_bacterium
61cbf5885691be276a349189adb6503d	9	0.00163664	Bacteria	Firmicutes	Clostridia	Oscillospirales	[Eubacterium]_coprostanoligenes_group	[Eubacterium]_coprostanoligenes_group	uncultured_bacterium
9a6f31fd5d472566ddcccfd158eff021	1	9.67029e-05	Bacteria	Proteobacteria	Alphaproteobacteria	Rickettsiales	uncultured	uncultured	uncultured_bacterium
6e06588562e2e01fe12aa5103bf2fd68	5	0.000446464	Bacteria	Firmicutes	Clostridia	Lachnospirales	Lachnospiraceae
d66c62a8678561e4fb1c3a48d021a531	3	0.000289345	Bacteria	Firmicutes	Clostridia	Christensenellales	Christensenellaceae	Christensenellaceae_R-7_group	uncultured_bacterium
42bd5b110ac18569f1e53bcd08eaae60	3	0.000249103	Bacteria	Actinobacteriota	Coriobacteriia	Coriobacteriales	Eggerthellaceae
66bc42ea8d2156eaf54fd5b6a2350a9a	2	0.000314758	Bacteria	Actinobacteriota	Coriobacteriia	Coriobacteriales	Atopobiaceae
124bd649967dd2b85f612270d11ad690	3	0.000144027	Bacteria	Firmicutes	Clostridia	Lachnospirales	Lachnospiraceae
e42d81c085a8d42168e3adfec072b1ab	3	0.000583691	Bacteria	Spirochaetota	Spirochaetia	Spirochaetales	Spirochaetaceae	Treponema	uncultured_bacterium
639705337ec696342138242a982f28c2	7	0.00714007	Bacteria	Bacteroidota	Bacteroidia	Chitinophagales
6347069adae28bdcf2b28d76f63106dc	3	0.000224812	Bacteria	Bacteroidota	Bacteroidia	Bacteroidales	Rikenellaceae	Rikenellaceae_RC9_gut_group	uncultured_bacterium
785edf67d8aba3593f57d1f2b3eea48d	5	0.000614244	Bacteria	Bacteroidota	Bacteroidia	Bacteroidales	Rikenellaceae	Rikenellaceae_RC9_gut_group	uncultured_bacterium
c4633819cdb0f7eecca6021b0e340c6a	9	0.00506115	Bacteria	Firmicutes	Negativicutes	Acidaminococcales	Acidaminococcaceae	Succiniclasticum	uncultured_rumen
c3c62e5d5cd7958cc644590217d7e5c2	1	3.22343e-05	Bacteria	Bacteroidota	Bacteroidia	Bacteroidales	Prevotellaceae	Prevotellaceae_UCG-003	uncultured_bacterium
a6bce279ad9e2d8f188031d9976b5c76	7	0.000511838	Bacteria	Firmicutes	Clostridia	Oscillospirales	Ruminococcaceae	Ruminococcaceae
9d12e91fbe81064e9223573442a0bbe1	2	9.56393e-05	Bacteria	Bacteroidota	Bacteroidia	Bacteroidales	Muribaculaceae	Muribaculaceae	uncultured_rumen
2c16321adfb09d3aa46e9dd714828394	2	0.000119094	Bacteria	Bacteroidota	Bacteroidia	Bacteroidales	Prevotellaceae
b529c556409920379eff6bfb891e91fb	5	0.000788575	Bacteria	Firmicutes	Bacilli	Erysipelotrichales	Erysipelotrichaceae
4e1caf85ab0a7e16608b820e692c59ff	9	0.00302215	Bacteria	Bacteroidota	Bacteroidia	Bacteroidales	Rikenellaceae	Rikenellaceae_RC9_gut_group	uncultured_bacterium
704783b97fc4c9d8e98cc005b77be88d	9	0.000633023	Bacteria	Bacteroidota	Bacteroidia	Bacteroidales	F082	F082	uncultured_bacterium
d44bc802d5b9ca07724a4efd66adfd97	1	0.000105086	Bacteria	Bacteroidota	Bacteroidia	Bacteroidales	Prevotellaceae	Prevotella	uncultured_rumen
f0cb9b68efe3e5722e54fda1405d34be	1	3.74912e-05	Bacteria	Bacteroidota	Bacteroidia	Bacteroidales	F082	F082
6472ddeb9024f9335f2d655d367ab506	1	6.44686e-05	Bacteria	Patescibacteria	Saccharimonadia	Saccharimonadales	Saccharimonadaceae	Candidatus_Saccharimonas
1e4ebb6a029703ebd23593a2b39c758a	1	7.9768e-06	Bacteria	Firmicutes	Clostridia	Christensenellales	Christensenellaceae	Christensenellaceae_R-7_group	uncultured_bacterium
d98b6074d807de3c36ad7ec7ac09e512	1	8.23167e-05	Bacteria	Bacteroidota	Bacteroidia	Bacteroidales	Prevotellaceae	Prevotellaceae_UCG-003
a6034beee43eb5136aa3f9ea77d4fb43	8	0.00159218	Bacteria	Firmicutes	Clostridia	Lachnospirales	Lachnospiraceae
e7fabb50b52841b0bcba3455b6bbe2b4	2	0.000988235	Bacteria	Firmicutes	Negativicutes	Veillonellales-Selenomonadales	Selenomonadaceae	Selenomonas
81cc2ea45af096c2eedcd0daa3ec19ac	1	0.000123475	Bacteria	Bacteroidota	Bacteroidia	Bacteroidales	Rikenellaceae	Rikenellaceae_RC9_gut_group	unidentified_rumen
0e17419c74495148f2d28e01f4cc826c	6	0.000401305	Bacteria	Bacteroidota	Bacteroidia	Bacteroidales	Prevotellaceae	Prevotella
3db8e514003339ccce3956afb94a4405	2	9.01179e-05	Bacteria	Firmicutes	Clostridia	Lachnospirales	Lachnospiraceae
1f1eecaebd7a5074408bea1bfc9aac94	1	5.20382e-05	Bacteria	Bacteroidota	Bacteroidia	Bacteroidales	Rikenellaceae	Rikenellaceae_RC9_gut_group	uncultured_bacterium
99bd54335bc1554a0f46aec7c7676bbd	5	0.000833891	Bacteria	Firmicutes	Clostridia	Christensenellales	Christensenellaceae	Christensenellaceae_R-7_group	uncultured_bacterium
21373e7f17c10fc4a2c9ed37a2b2a2d2	1	0.000104209	Bacteria	Bacteroidota	Bacteroidia	Bacteroidales	Rikenellaceae	Rikenellaceae_RC9_gut_group	uncultured_bacterium
d61d7b33a69443caa99bac9d789449c3	1	3.21327e-06	Bacteria	Spirochaetota	Spirochaetia	Spirochaetales	Spirochaetaceae	Treponema
3c3095d3016c3a1664bd61f1bbd1fa96	9	0.00294204	Bacteria	Firmicutes	Clostridia	Christensenellales	Christensenellaceae	Christensenellaceae_R-7_group	uncultured_bacterium
3c33936882ef913e042264df3465ded0	1	8.08352e-06	Bacteria	Bacteroidota	Bacteroidia	Bacteroidales	Muribaculaceae	Muribaculaceae	uncultured_bacterium
9f90b93fed60f320643167cebe317a75	9	0.0108524	Bacteria	Firmicutes	Clostridia	Peptostreptococcales-Tissierellales	Anaerovoracaceae	Family_XIII_UCG-001	uncultured_bacterium
a39ee80ef7e6cac07f07a6d7c157758f	1	0.000170983	Bacteria	Firmicutes	Clostridia	Lachnospirales	Defluviitaleaceae	Defluviitaleaceae_UCG-011	uncultured_bacterium
9177a14e79aa146647c9774781d1988e	3	0.000529409	Bacteria	Firmicutes	Clostridia	Lachnospirales	Lachnospiraceae
2a7c418f1e99bbb64e453b34b3ffdf0a	9	0.00254437	Bacteria	Firmicutes	Clostridia	Oscillospirales	Oscillospiraceae	NK4A214_group
8b052bc336587c20e993d74bd1177f81	4	0.00352464	Bacteria	Spirochaetota	Spirochaetia	Spirochaetales	Spirochaetaceae	Treponema	uncultured_bacterium
102235d1fa148b547cd2a94df08e6d73	2	0.000201911	Bacteria	Firmicutes	Clostridia	Oscillospirales	Ruminococcaceae	Ruminococcaceae	uncultured_bacterium
2491c8eb614b44274f07718ca3a8c1f3	2	0.000107937	Bacteria	Spirochaetota	Spirochaetia	Spirochaetales	Spirochaetaceae	Sediminispirochaeta	uncultured_rumen
136bc1b835546286d2456aab2ddb3015	1	5.18492e-05	Bacteria	Firmicutes	Clostridia	Clostridia_UCG-014	Clostridia_UCG-014	Clostridia_UCG-014	uncultured_bacterium
f6c5cd960d40168eacbdf11479910f41	4	0.000141572	Bacteria	Firmicutes	Clostridia	Lachnospirales	Lachnospiraceae	uncultured	uncultured_bacterium
7c127e4bf9995423f0c7fe89309d2b42	1	1.49965e-05	Bacteria	Proteobacteria	Alphaproteobacteria	Rickettsiales	uncultured	uncultured	uncultured_bacterium
1ead5a8f867053d052c861d6076eac34	3	0.000487921	Bacteria	Firmicutes	Clostridia	Oscillospirales	Ruminococcaceae	uncultured	uncultured_bacterium
1305c199e01b95947abcc07b01452bf7	1	3.85593e-05	Bacteria	Firmicutes	Clostridia	Christensenellales	Christensenellaceae	Christensenellaceae_R-7_group
e5ea036db1e2dcdaf47828f8b3668e38	1	6.06264e-05	Bacteria	Bacteroidota	Bacteroidia	Bacteroidales
57431b04783726a6fa105d6b42713da7	1	2.89195e-05	Bacteria	Bacteroidota	Bacteroidia	Bacteroidales	Prevotellaceae	Prevotellaceae_UCG-003	uncultured_bacterium
812cd3db05ad4824fbab0a4ee0090efc	3	7.26864e-05	Bacteria	Bacteroidota	Bacteroidia	Bacteroidales	Prevotellaceae	Prevotellaceae_UCG-001	uncultured_bacterium
774aa2a84ee7815775bb0a3acb1a4014	8	0.000729698	Bacteria	Bacteroidota	Bacteroidia	Bacteroidales	Prevotellaceae	Prevotellaceae_UCG-003
c9248ae48d113f418d65324610bfbd08	9	0.000794711	Bacteria	Firmicutes	Clostridia	Christensenellales	Christensenellaceae	Christensenellaceae_R-7_group	uncultured_bacterium
5e1343d72997e34c26c486d3f3b19a17	4	0.00135405	Bacteria	Bacteroidota	Bacteroidia	Bacteroidales	F082	F082	uncultured_bacterium
315af3c02e61d27e7a15f84be8773219	9	0.0348995	Bacteria	Firmicutes	Clostridia	Oscillospirales	Oscillospiraceae	NK4A214_group
a989116cfdf26b8325747fbda423ba0e	1	4.17726e-05	Bacteria	Bacteroidota	Bacteroidia	Bacteroidales	Prevotellaceae	Prevotella	uncultured_rumen
1b93f2ef179a3400f3c546954db6ea46	1	0.000278881	Bacteria	Firmicutes	Clostridia	Christensenellales	Christensenellaceae	Christensenellaceae_R-7_group
af87841d42079d5c48ee053210cb5ced	1	9.94005e-05	Bacteria	Firmicutes	Clostridia	Christensenellales	Christensenellaceae	Christensenellaceae_R-7_group	uncultured_bacterium
281b51b5bf8cfd57dd5f36d363dc0b40	5	0.000232742	Bacteria	Actinobacteriota	Coriobacteriia	Coriobacteriales	Eggerthellaceae	Enterorhabdus	uncultured_bacterium
357cd04490f0c2c256f790c2d69d786d	4	0.00208362	Bacteria	Bacteroidota	Bacteroidia	Bacteroidales	p-251-o5	p-251-o5	uncultured_rumen
99a0177db8000249de3e9c5741ba15f9	9	0.00329286	Bacteria	Bacteroidota	Bacteroidia	Bacteroidales	Prevotellaceae	Prevotella	Prevotella_ruminicola
0f10bc355d7fad910be063a74cf27f97	2	5.77e-05	Bacteria	Bacteroidota	Bacteroidia	Bacteroidales	Prevotellaceae	Prevotella
c3bc45383d4b1a9bef8ad3d9f39bd4a0	3	0.00112259	Bacteria	Bacteroidota	Bacteroidia	Bacteroidales	Bacteroidales_BS11_gut_group	Bacteroidales_BS11_gut_group	uncultured_bacterium
389bae287444cf16e85313fbdb3f9f37	1	2.57062e-05	Bacteria	Firmicutes	Clostridia	Oscillospirales	Ruminococcaceae
39299843c09e8e6b7ef74e0d0d443e4d	2	0.000625501	Bacteria	Spirochaetota	Spirochaetia	Spirochaetales	Spirochaetaceae	Treponema	unidentified_rumen
5f9e14b33f05c8d10183c969e94a3517	3	0.000641456	Bacteria	Bacteroidota	Bacteroidia	Bacteroidales	p-251-o5	p-251-o5	uncultured_bacterium
7cd883ba19ed8d9b694db63f8448d883	9	0.00467279	Bacteria	Firmicutes	Clostridia	Lachnospirales	Lachnospiraceae
507753785a5bb781a57d925287173d14	7	0.00065065	Bacteria	Firmicutes	Clostridia	Lachnospirales	Lachnospiraceae
7b2eb03e86f0359debcd21c99a586aec	1	3.90785e-05	Bacteria	Firmicutes	Bacilli	Erysipelotrichales	Erysipelatoclostridiaceae	UCG-004
831e55642a5b24ad2327be077272d824	5	0.00063508	Bacteria	Bacteroidota	Bacteroidia	Bacteroidales	Muribaculaceae	Muribaculaceae	uncultured_rumen
0305423150329914dd71d6890b1978cf	4	0.000141639	Bacteria	Bacteroidota	Bacteroidia	Bacteroidales	F082	F082	uncultured_bacterium
d9b61a512690b5a6560f495296976202	2	0.000174059	Bacteria	Bacteroidota	Bacteroidia	Bacteroidales	Prevotellaceae	Prevotella	uncultured_bacterium
bc27d1bd63542d8a9dc97cf2932371bd	1	8.54914e-05	Bacteria	Patescibacteria	Saccharimonadia	Saccharimonadales	Saccharimonadaceae	Candidatus_Saccharimonas
0046b24361f63037f95c1fe2d7cb992f	3	0.000689146	Bacteria	Firmicutes	Clostridia	Lachnospirales	Lachnospiraceae
0e39d150377b108579df2f7afdae8ce0	1	4.49895e-05	Bacteria	Bacteroidota	Bacteroidia	Bacteroidales	Prevotellaceae	Prevotella	uncultured_rumen
e195d99f2dc69d8712baa7c4fe5b27a2	1	9.2098e-06	Bacteria	Bacteroidota	Bacteroidia	Bacteroidales	Rikenellaceae	Rikenellaceae_RC9_gut_group	uncultured_bacterium
60cc17dcdc88748710635fbfe088bf77	3	0.000287979	Bacteria	Bacteroidota	Bacteroidia	Bacteroidales
60eec2d8204202e8f275ea35b7d8cc2e	2	0.000533586	Bacteria	Firmicutes	Clostridia	Christensenellales	Christensenellaceae	Christensenellaceae_R-7_group
c00ffd3efb220f8db5e16ca1a5cc4fef	3	0.000411516	Bacteria	Firmicutes	Clostridia	Lachnospirales	Lachnospiraceae
c810bba0d95f9110ceff54614a405911	5	0.000259526	Bacteria	Firmicutes	Clostridia	Lachnospirales	Lachnospiraceae
726f454fe8773e95840145e711726b77	1	7.9768e-06	Bacteria	Firmicutes	Clostridia	Oscillospirales	Ruminococcaceae	Ruminococcus	uncultured_bacterium
37806441e9922a235ea10626f905cea9	8	0.00099482	Bacteria	Bacteroidota	Bacteroidia	Bacteroidales	Prevotellaceae	Prevotella	uncultured_rumen
183333c60aa10ce6de06e2bcc7c796c4	2	8.39454e-05	Bacteria	Bacteroidota	Bacteroidia	Bacteroidales
b9052f716640a2c6612319322458b2ba	4	0.000304973	Bacteria	Proteobacteria	Gammaproteobacteria	Burkholderiales	Sutterellaceae	Sutterella
2aeaacae755bc02ae9ebb626e0b3fb27	1	7.57796e-05	Bacteria	Firmicutes	Clostridia	Oscillospirales	Oscillospiraceae	NK4A214_group	uncultured_bacterium
95189de447348fedf8a23ea7764dd152	1	4.12404e-05	Bacteria	Proteobacteria	Gammaproteobacteria	Xanthomonadales	Xanthomonadaceae	Luteimonas	Luteimonas_abyssi
33fe877af5f2818d574652a4ec2f6191	5	0.000580301	Bacteria	Firmicutes	Clostridia	Lachnospirales	Lachnospiraceae
6c7bf7f16512023f950797aea5025ba5	1	7.43403e-06	Bacteria	Bacteroidota	Bacteroidia	Bacteroidales	Muribaculaceae	Muribaculaceae	uncultured_bacterium
e1cfedc5d07140bb7ae22d2e35255255	2	0.000656662	Bacteria	Firmicutes	Clostridia	Christensenellales	Christensenellaceae	Christensenellaceae_R-7_group	uncultured_bacterium
9d678fdf53ea7e9b46061b82430a81b0	1	7.49825e-06	Bacteria	Firmicutes	Clostridia	Lachnospirales	Lachnospiraceae
0025a5ffa37ab1e69b265f81a3576c81	8	0.00127546	Bacteria	Firmicutes	Clostridia	Lachnospirales	Lachnospiraceae
09ef9a58308170c92ec98ec439f81f40	5	0.00155774	Bacteria	Firmicutes	Clostridia	Lachnospirales	Lachnospiraceae
d72c713d52cd34d3d2473184f9c3b626	1	3.21327e-05	Bacteria	Firmicutes	Clostridia	Clostridia_UCG-014	Clostridia_UCG-014	Clostridia_UCG-014	uncultured_bacterium
b51a02aa6f33d883b3c145b751a9f4e6	7	0.00395085	Bacteria	Bacteroidota	Bacteroidia	Bacteroidales	Rikenellaceae	Rikenellaceae_RC9_gut_group	uncultured_bacterium
e4c01e9c4a547a6fd5a8cd9f2263837a	1	5.62369e-05	Bacteria	Firmicutes	Clostridia	Oscillospirales	[Eubacterium]_coprostanoligenes_group	[Eubacterium]_coprostanoligenes_group	uncultured_bacterium
dc0c30bc6a678867a7095d7e800f44cc	2	5.22951e-05	Bacteria	Firmicutes	Clostridia	Oscillospirales
40cddcbee3fe26ef836391d468c23020	4	0.00136484	Bacteria	Bacteroidota	Bacteroidia	Bacteroidales	Prevotellaceae	Prevotella	uncultured_rumen
a7f4aab0dfeafdf8939492c59cef4870	5	0.000409915	Bacteria	Bacteroidota	Bacteroidia	Bacteroidales	Rikenellaceae	Rikenellaceae_RC9_gut_group	uncultured_bacterium
b3ae96be83c3b37999d8ad1c5a5976e0	2	0.000330612	Bacteria	Bacteroidota	Bacteroidia	Bacteroidales	Prevotellaceae	Prevotellaceae_NK3B31_group	uncultured_rumen
2a00b634ca04bde71b679e366fb9a29d	1	7.80573e-05	Bacteria	Chloroflexi	Anaerolineae	Anaerolineales	Anaerolineaceae	Flexilinea	uncultured_rumen
d24933e0254ce35d7ddbcd419847fa41	2	3.4112e-05	Bacteria	Bacteroidota	Bacteroidia	Bacteroidales	F082	F082	uncultured_bacterium
8c98b88febc65befe0d09c1770e31d10	4	0.00637228	Bacteria	Spirochaetota	Spirochaetia	Spirochaetales	Spirochaetaceae	Treponema	Treponema_saccharophilum
be44a6aa42f3a5a2a6111a7a23adbb2c	2	8.42365e-05	Bacteria	Firmicutes	Bacilli	Erysipelotrichales	Erysipelatoclostridiaceae	UCG-004
3a6b3f38dbbf7c9dec664e0eaa82d119	2	0.000206977	Bacteria	Bacteroidota	Bacteroidia	Bacteroidales	Prevotellaceae	Prevotella	uncultured_rumen
bedf0f8f34f23e98caa3e156363ae9db	6	0.00613753	Bacteria	Bacteroidota	Bacteroidia	Bacteroidales	uncultured	uncultured	uncultured_rumen
92300ab8ddb4d436d647b7eb2ef79281	7	0.000651087	Bacteria	Bacteroidota	Bacteroidia	Bacteroidales	Prevotellaceae	Prevotella	uncultured_rumen
51819965514e643a778486fb19867a17	4	0.00220123	Bacteria	Firmicutes	Clostridia	Oscillospirales	Ruminococcaceae	Ruminococcus
8eea4fd7b41fb34606ea3099be41b30e	1	7.17912e-05	Bacteria	Firmicutes	Clostridia	Christensenellales	Christensenellaceae	Christensenellaceae_R-7_group	uncultured_bacterium
def6c964568694121f31add0ad08a9a5	3	0.000636059	Bacteria	Firmicutes	Clostridia	Christensenellales	Christensenellaceae	Christensenellaceae_R-7_group	uncultured_bacterium
8358ef9f4033a401398d31a81b809a97	5	0.000633051	Bacteria	Bacteroidota	Bacteroidia	Bacteroidales	Rikenellaceae	Rikenellaceae_RC9_gut_group	uncultured_bacterium
32057da43934b685a99d18d0e69fc83f	2	9.79861e-05	Bacteria	Firmicutes	Clostridia	Clostridia_vadinBB60_group	Clostridia_vadinBB60_group	Clostridia_vadinBB60_group	uncultured_bacterium
d80b37ff4667af338dd8623c969c9069	9	0.00351511	Bacteria	Bacteroidota	Bacteroidia	Bacteroidales	Prevotellaceae	Prevotellaceae_NK3B31_group	uncultured_rumen
500cced6eeb99d99ee8e21b0fbf840dc	7	0.00100915	Bacteria	Firmicutes	Clostridia	Lachnospirales	Lachnospiraceae	Lachnospiraceae_NK4A136_group	uncultured_bacterium
ed7e634a211f663f52206fb1d8c4878c	2	0.000404942	Bacteria	Firmicutes	Negativicutes	Veillonellales-Selenomonadales	Selenomonadaceae	Quinella	uncultured_bacterium
04293c88b903277d752a7494af1019f5	1	2.67617e-05	Bacteria	Firmicutes	Bacilli	Paenibacillales	Paenibacillaceae	Paenibacillus
c80a03441c28fe2526affeb5fde75637	7	0.00102165	Bacteria	Bacteroidota	Bacteroidia	Bacteroidales	Muribaculaceae	Muribaculaceae	uncultured_rumen
7b18ee8cb94d0e7ca962bc39ad2f3ca2	7	0.0074954	Bacteria	Desulfobacterota	Desulfuromonadia	Desulfuromonadia	Desulfuromonadaceae
09da77cf7ff51411492bbd3c5546098f	3	0.00106249	Bacteria	Firmicutes	Clostridia	Christensenellales	Christensenellaceae	Christensenellaceae_R-7_group	uncultured_bacterium
9afb19343185d59dd1aa240a791f0f69	5	0.00100733	Bacteria	Bacteroidota	Bacteroidia	Bacteroidales	Rikenellaceae	Rikenellaceae_RC9_gut_group	uncultured_bacterium
b4c60088a9dd0528dc5ecd7c844a856d	4	0.000779876	Bacteria	Bacteroidota	Bacteroidia	Bacteroidales	Prevotellaceae	Prevotella	uncultured_bacterium
b1596cbe8bc8ecfa1a6a2ff72257f189	4	0.00310202	Bacteria	Bacteroidota	Bacteroidia	Bacteroidales	Prevotellaceae	Prevotella	bacterium_XPB4001
533e600cfad1bf4ee21b467516c1fc5c	7	0.000740859	Bacteria	Bacteroidota	Bacteroidia	Bacteroidales	F082	F082	uncultured_bacterium
b9a11e5e46d779c9ddbde5291cb54e98	1	0.000115678	Bacteria	Firmicutes	Clostridia	Lachnospirales	Lachnospiraceae
49ae87ad8b2cdf39afe2f85a3fe384a0	2	0.00097803	Bacteria	Bacteroidota	Bacteroidia	Bacteroidales	Muribaculaceae	Muribaculaceae	uncultured_bacterium
9d70a38265d0554b83940baaae0962d3	2	0.000226642	Bacteria	Firmicutes	Clostridia	Lachnospirales	Lachnospiraceae	Lachnospiraceae_NK4A136_group	uncultured_bacterium
936f7563fbda068d037411c81d7315a6	6	0.00271076	Bacteria	Bacteroidota	Bacteroidia	Bacteroidales	Prevotellaceae	Prevotella	uncultured_rumen
c75b211edcbd3b9473cfdb9fa28c5932	2	0.000453685	Bacteria	Spirochaetota	Spirochaetia	Spirochaetales	Spirochaetaceae	Treponema	uncultured_bacterium
cc1b466e05cc46b599b7d34f2e3f015a	1	1.6167e-05	Bacteria	Verrucomicrobiota	Kiritimatiellae	WCHB1-41	WCHB1-41	WCHB1-41	uncultured_rumen
f5c3accefb0f2843614adbb0d3ca2b3a	1	1.87456e-05	Bacteria	Fibrobacterota	Fibrobacteria	Fibrobacterales	Fibrobacteraceae	Fibrobacter	uncultured_bacterium
8425b14b806dd92781a3049c9228f01c	1	7.43403e-06	Bacteria	Bacteroidota	Bacteroidia
9dc7e68943ef775ae6e31b1d069cb08f	1	0.000476139	Bacteria	Bacteroidota	Bacteroidia	Bacteroidales	Muribaculaceae	Muribaculaceae	uncultured_bacterium
d228d7305aabf43d322f7e686c7ee774	8	0.00136935	Bacteria	Firmicutes	Bacilli	Erysipelotrichales	Erysipelatoclostridiaceae	UCG-004
f682fb4d6bfb2c838f1b8ba52708218f	1	1.60664e-05	Bacteria
63e343d19deab2607a6970706e2b2fd7	4	0.000146228	Bacteria	Bacteroidota	Bacteroidia	Bacteroidales	Prevotellaceae
09e43b7cca946242a4acab829b0154bb	3	0.00139616	Bacteria	Firmicutes	Clostridia	Lachnospirales	Lachnospiraceae	Butyrivibrio
6b1fc60de0eb712cb1d6ae96c9354f16	5	0.000310587	Bacteria	Firmicutes	Clostridia	Lachnospirales	Lachnospiraceae
c0cf59559f2846d885f5643803a466ff	1	1.28531e-05	Bacteria	Proteobacteria	Gammaproteobacteria	Pseudomonadales	Pseudomonadaceae	Pseudomonas
317ab6937410b6d7ec5404d8f5a57291	3	0.000102836	Bacteria	Firmicutes	Clostridia
f6ae3a90582a615d6bab919c79dfc690	1	0.000101044	Bacteria	Firmicutes	Clostridia	Lachnospirales	Lachnospiraceae	Lachnospiraceae_NK4A136_group	uncultured_bacterium
53bbb008f31aac6df58d4c282d900699	1	7.1644e-05	Bacteria	Verrucomicrobiota	Kiritimatiellae	WCHB1-41	WCHB1-41	WCHB1-41	uncultured_bacterium
c5117594fbaa49554a9c0fd568744755	3	0.00127112	Bacteria	Bacteroidota	Bacteroidia	Bacteroidales	Muribaculaceae	Muribaculaceae	uncultured_bacterium
6dbef394ca112fe2d5964b8066e0937c	9	0.00404936	Bacteria	Firmicutes	Clostridia	Oscillospirales	UCG-011	UCG-011	uncultured_rumen
68d7c7aef0358bb85a928675ba071bc1	3	0.000251173	Bacteria	Firmicutes	Clostridia	Oscillospirales	Ruminococcaceae	CAG-352	uncultured_bacterium
ce5d225d8a954ef10f324dd34f44d9cb	6	0.000308	Bacteria	Planctomycetota	Planctomycetes	Pirellulales	Pirellulaceae	p-1088-a5_gut_group
2e352195e72a83c6072226f9cac4e166	2	0.000405184	Bacteria	Firmicutes	Clostridia	Lachnospirales	Lachnospiraceae	[Eubacterium]_ruminantium_group	uncultured_bacterium
72354c984ccdad8a977b47d8fc4444da	1	5.65846e-05	Bacteria	Bacteroidota	Bacteroidia	Bacteroidales	Prevotellaceae	Prevotellaceae_YAB2003_group	uncultured_bacterium
42ae53bca5c2e5042741619e89c4d4f3	3	0.000178108	Bacteria	Spirochaetota	Spirochaetia	Spirochaetales	Spirochaetaceae	Treponema	uncultured_bacterium
64ef86f1db7dd10df9f951617bde5bed	5	0.000875188	Bacteria	Bacteroidota	Bacteroidia	Bacteroidales	Prevotellaceae
d864306f5fbb21d5b9a3b8a0d44373d2	1	0.000234172	Bacteria	Firmicutes	Clostridia	Lachnospirales	Lachnospiraceae
a1c53f4165a1c862fdeba551a1f86d17	8	0.00379521	Bacteria	Chloroflexi	Anaerolineae	Anaerolineales	Anaerolineaceae	Flexilinea	uncultured_rumen
086ae60a57302993e75f2ae6251d9153	3	0.000243486	Bacteria	Firmicutes	Clostridia	Oscillospirales
72f7477662b0e2fcc6954b402377be85	9	0.00361635	Bacteria	Firmicutes	Clostridia	Oscillospirales	Oscillospiraceae	UCG-005	uncultured_rumen
44696b22db81c8bf1bb9e3df621ec92e	5	0.000366987	Bacteria	Firmicutes	Clostridia	Christensenellales	Christensenellaceae	Christensenellaceae_R-7_group	uncultured_bacterium
a12ca536f5b92261cee992fc3496222e	1	7.0692e-05	Bacteria	Bacteroidota	Bacteroidia	Bacteroidales	p-251-o5	p-251-o5	uncultured_bacterium
0e340f8b14314b8d6b37a0b7fced815a	9	0.0103524	Bacteria	Firmicutes	Clostridia	Lachnospirales	Lachnospiraceae
0212071e58203b9bc9e513ff4c547cd0	1	0.000105913	Bacteria	Spirochaetota	Spirochaetia	Spirochaetales	Spirochaetaceae	Treponema	uncultured_bacterium
dba7e3b53bbfdac009f10aa39be73c0b	9	0.00189021	Bacteria	Firmicutes	Clostridia	Lachnospirales	Lachnospiraceae
b0b665c41bea43653037eea7c74340ef	3	0.000427385	Bacteria	Actinobacteriota	Coriobacteriia	Coriobacteriales	Atopobiaceae	Coriobacteriaceae_UCG-002	uncultured_bacterium
723444c892f5aae2a65ca2b0203b27e4	3	0.000200355	Bacteria	Firmicutes	Clostridia	Lachnospirales	Lachnospiraceae	Howardella	uncultured_rumen
b959472bbc07e7505c65420c6c83aae1	3	0.000158313	Bacteria	Bacteroidota	Bacteroidia	Bacteroidales	Prevotellaceae
b0c0cd5cf56caa323f03a653428f3224	1	0.000104975	Bacteria	Bacteroidota	Bacteroidia	Bacteroidales	F082	F082	uncultured_bacterium
b55757984fa994053384d6241804ddaf	1	4.38724e-05	Bacteria	Bacteroidota	Bacteroidia	Bacteroidales	Muribaculaceae	Muribaculaceae	uncultured_bacterium
eddf37153fdbfa202bf4c0723c2e80d3	9	0.0019566	Bacteria	Firmicutes	Bacilli	Erysipelotrichales	Erysipelotrichaceae	Erysipelotrichaceae_UCG-008	uncultured_bacterium
24e0daeffacf5946218a500236ddf8ae	4	0.000627209	Bacteria	Firmicutes	Clostridia	Lachnospirales	Lachnospiraceae
bc485e26c08bbb81953baaea4dab9167	1	0.000411299	Bacteria	Firmicutes	Clostridia
ac56e7c9f2e5e9698807839773d7bf8d	6	0.000334702	Bacteria	Bacteroidota	Bacteroidia	Bacteroidales	Rikenellaceae	U29-B03	uncultured_rumen
b40c0ef675f7e4a69f0131ea89bf06fe	1	6.10522e-05	Bacteria	Bacteroidota	Bacteroidia	Bacteroidales	F082	F082	uncultured_bacterium
532f3b4fb9376c61823c3d0a68bf19a0	6	0.000671248	Bacteria	Bacteroidota	Bacteroidia	Bacteroidales	F082	F082	uncultured_bacterium
15c9bcfb89e6f223e9964f848ea32273	1	0.000110722	Bacteria	Bacteroidota	Bacteroidia	Bacteroidales	Prevotellaceae	Prevotellaceae_UCG-003
87b9f09340981356968b3edbe9685c8f	6	0.00293556	Bacteria	Firmicutes	Clostridia	Lachnospirales	Lachnospiraceae
fb732649c7b5968eb8ab84de408473c8	1	0.000116223	Bacteria	Firmicutes	Clostridia	Oscillospirales	[Eubacterium]_coprostanoligenes_group	[Eubacterium]_coprostanoligenes_group
953dd692ffa5fd54ee3b5ed33c1c6f97	6	0.000537148	Bacteria	Firmicutes	Clostridia	Lachnospirales	Lachnospiraceae
df5d2a58d24963cf70b9b97c46b53ecd	3	0.0006137	Bacteria	Bacteroidota	Bacteroidia	Bacteroidales	Prevotellaceae	Prevotella	uncultured_rumen
49f609c26c86ddcd4e02fdc0552fcf81	4	0.000403845	Bacteria	Bacteroidota	Bacteroidia	Bacteroidales	Prevotellaceae	Prevotella	Prevotella_ruminicola
dbcdb9caaead0b9a732c49599080a93e	9	0.005907	Bacteria	Bacteroidota	Bacteroidia	Bacteroidales	Muribaculaceae	Muribaculaceae	uncultured_bacterium
77f0e49a140ac93ce741a6551230b8f9	8	0.00538624	Bacteria	Spirochaetota	Spirochaetia	Spirochaetales	Spirochaetaceae	Treponema	uncultured_bacterium
81dfc4b9be236afb14d4202565e51a8d	1	6.06264e-05	Bacteria	Verrucomicrobiota	Kiritimatiellae	WCHB1-41	WCHB1-41	WCHB1-41	uncultured_bacterium
1e2f9284c7ca5553b4bff424e8f4e7ab	9	0.00547018	Bacteria	Bacteroidota	Bacteroidia	Bacteroidales	Muribaculaceae	Muribaculaceae	uncultured_rumen
b3349be6cddc89c2db83a34566dc11d8	3	0.000939433	Bacteria	Firmicutes	Clostridia	Christensenellales	Christensenellaceae	Christensenellaceae_R-7_group	uncultured_bacterium
e073822c9af3555eef5147ad27518efd	1	3.68392e-05	Bacteria	Firmicutes	Clostridia	Lachnospirales	Lachnospiraceae	uncultured	uncultured_bacterium
673b53183ffaaf9d0862b56e5439e3fa	3	0.000560075	Bacteria	Firmicutes	Clostridia	Christensenellales	Christensenellaceae	Christensenellaceae_R-7_group	uncultured_bacterium
a6cf878bb5e007ec995cea5662960ae3	1	8.46701e-05	Bacteria	Bacteroidota	Bacteroidia	Bacteroidales	Prevotellaceae	Prevotellaceae_UCG-001
d7a4fc2935f90d2c0cf3434929269e11	1	0.000100359	Bacteria	Synergistota	Synergistia	Synergistales	Synergistaceae	Pyramidobacter	uncultured_bacterium
2749c17841aecf6ac45797bd0f9309de	1	1.38147e-05	Bacteria	Bacteroidota	Bacteroidia	Bacteroidales	Prevotellaceae	Prevotella
e02fd5b7b12dc8ed062b27b9e4bb98b3	4	0.000386407	Bacteria	Bacteroidota	Bacteroidia	Bacteroidales	Prevotellaceae	Prevotella
627e7135f797ee5c26f2dcba681fa64d	5	0.000465863	Bacteria	Firmicutes	Clostridia	Oscillospirales	Oscillospiraceae
f17ac6e360f7bdc57a1755ffe65ceecd	1	0.00029909	Bacteria	Bacteroidota	Bacteroidia	Bacteroidales	Prevotellaceae	Prevotella	uncultured_rumen
8ced5a8266d96444ec9f52c9067ae4ca	2	0.00033472	Bacteria	Firmicutes	Clostridia	Peptococcales	Peptococcaceae	uncultured	uncultured_rumen
bffcec57fb09ba064cd2d7ef64463eed	2	0.00012797	Bacteria	Firmicutes	Clostridia	Christensenellales	Christensenellaceae	Christensenellaceae_R-7_group	uncultured_bacterium
db03e8fa241e092b00f2e370cb0163d5	1	0.000104209	Bacteria	Firmicutes	Clostridia	Lachnospirales	Lachnospiraceae	Lachnospiraceae_NK4A136_group	uncultured_bacterium
c6a1f746181bd26f8dd5811f61c78717	4	0.000595754	Bacteria	Firmicutes	Clostridia	Christensenellales	Christensenellaceae	Christensenellaceae_R-7_group	uncultured_bacterium
0b57423947023f7174b2ad7b98f7c126	5	0.000511864	Bacteria	Bacteroidota	Bacteroidia	Bacteroidales	Muribaculaceae	Muribaculaceae	uncultured_rumen
8c2a05ab1757bce540a676f7eddc89bd	4	0.000309198	Bacteria	Firmicutes	Clostridia	Christensenellales	Christensenellaceae	Christensenellaceae_R-7_group	uncultured_bacterium
6cadde63f6964ef71f94400ec6007be9	9	0.000666974	Bacteria	Firmicutes	Clostridia	Lachnospirales	Lachnospiraceae	Lachnospiraceae_UCG-008	uncultured_rumen
a59051d23e7a74d747d2c944f8bc4e52	6	0.000573882	Bacteria	Firmicutes	Clostridia	Clostridia_UCG-014	Clostridia_UCG-014	Clostridia_UCG-014	uncultured_bacterium
4e9ea4d7a85a4aa7b8fe4c0c4ec09b26	3	0.000243995	Bacteria	Bacteroidota	Bacteroidia	Bacteroidales	Prevotellaceae	Prevotella	uncultured_bacterium
e0c37bfaeceda654b865897ae763f319	7	0.000345247	Bacteria	Bacteroidota	Bacteroidia	Bacteroidales	Prevotellaceae	Prevotella
764f70cd7950439d30561a1b2ee721e0	1	9.11832e-05	Bacteria	Firmicutes	Clostridia	Christensenellales	Christensenellaceae	Christensenellaceae_R-7_group	uncultured_bacterium
75dcbc6442315f5a9f836eb1ba5053a3	1	4.11584e-05	Bacteria	Firmicutes	Clostridia	Lachnospirales	Lachnospiraceae
a4daff7f486f69cc5acdc42724f4e8b2	1	8.54914e-05	Bacteria	Bacteroidota	Bacteroidia	Bacteroidales	Prevotellaceae	Prevotellaceae_UCG-001
168b96392c146332848698fbbd451c45	1	3.25654e-05	Bacteria	Planctomycetota	Planctomycetes	Pirellulales	Pirellulaceae	p-1088-a5_gut_group	uncultured_bacterium
46935479ce26d74b8ade3ccb5bb8b33f	4	0.000277668	Bacteria	Spirochaetota	Spirochaetia	Spirochaetales	Spirochaetaceae	Treponema
e8f7be57607a55ff102435574c66a77f	1	4.12404e-05	Bacteria	Bacteroidota	Bacteroidia	Bacteroidales	Rikenellaceae	Rikenellaceae_RC9_gut_group	uncultured_bacterium
23114e41a8db7bac814f44af245e0b8c	1	1.91155e-05	Bacteria	Bacteroidota	Bacteroidia	Bacteroidales	F082	F082	uncultured_bacterium
2c43be624746f7b4f82563d1de9571a4	1	9.2098e-06	Bacteria	Firmicutes	Clostridia	Lachnospirales	Lachnospiraceae
577fb172d1633d558fc3bacbdbaf980f	1	8.23167e-05	Bacteria	Desulfobacterota	Desulfuromonadia	Bradymonadales	Bradymonadales	Bradymonadales	uncultured_rumen
0feb401a219d3df15f3f5adb3a928a86	4	0.000283941	Bacteria	Chloroflexi	Anaerolineae	Anaerolineales	Anaerolineaceae	Flexilinea	uncultured_rumen
1ab7e58a27b4d34f445411350e1e0b1f	1	0.000138147	Bacteria	Firmicutes	Clostridia	Lachnospirales	Lachnospiraceae
f72e3d4aaeab636c327d349f1391e220	2	0.000580228	Bacteria	Patescibacteria	Saccharimonadia	Saccharimonadales	Saccharimonadaceae	Candidatus_Saccharimonas
9b39ab915e70b0a66d0800b2fe146196	1	7.9768e-06	Bacteria	Bacteroidota	Bacteroidia	Flavobacteriales	Weeksellaceae	Chryseobacterium	Chryseobacterium_tenax
db0216bf30fa8e17d04bddf1c8621119	1	3.8231e-05	Bacteria	Bacteroidota	Bacteroidia	Bacteroidales	F082	F082
a6c1edefaf131efe91ec3781e7cc0207	4	0.00303323	Bacteria	Firmicutes	Clostridia	Oscillospirales	Ruminococcaceae	Ruminococcus	uncultured_rumen
48ce7674deb6f670cb535e8fa3f5e79a	1	2.76294e-05	Bacteria	Firmicutes	Negativicutes	Acidaminococcales	Acidaminococcaceae	Succiniclasticum	uncultured_rumen
f04b4ca583735a6f57ca2fac22bceefc	6	0.00111152	Bacteria	Actinobacteriota	Coriobacteriia	Coriobacteriales	Atopobiaceae	Coriobacteriaceae_UCG-002	uncultured_bacterium
b5e7a61ed9ef32c82ba2049aad190d11	3	0.000385305	Bacteria	Firmicutes	Clostridia	Christensenellales	Christensenellaceae	Christensenellaceae_R-7_group	uncultured_bacterium
52b34abad0e15e1a837bae51851d6a57	4	0.000456883	Bacteria	Firmicutes	Clostridia	Lachnospirales	Lachnospiraceae
a5e72d104200120baa9b26009d9b8db7	2	0.000101892	Bacteria	Bacteroidota	Bacteroidia	Bacteroidales	Prevotellaceae	Prevotella	uncultured_rumen
d11759413eb1e21daeb6a7a7ea30dfad	2	0.000120132	Bacteria	Bacteroidota	Bacteroidia	Bacteroidales	Rikenellaceae	Rikenellaceae_RC9_gut_group	uncultured_bacterium
0b8f5d77e0e955d15e32d4e3d1a854b7	5	0.00220711	Bacteria	Bacteroidota	Bacteroidia	Bacteroidales	Bacteroidales_BS11_gut_group	Bacteroidales_BS11_gut_group	uncultured_bacterium
d2aff07822c2a7fe1685ef827b15cbb4	2	7.96857e-05	Bacteria	Actinobacteriota	Coriobacteriia	Coriobacteriales	Eggerthellaceae	Enterorhabdus	uncultured_bacterium
4e95f14a85a20f1bdda6707c6306f91b	8	0.00264471	Bacteria	Fibrobacterota	Fibrobacteria	Fibrobacterales	Fibrobacteraceae	Fibrobacter	Fibrobacter_sp.
8e42c26293637b489b6cf48cc70d8c7e	1	5.9986e-05	Bacteria	Patescibacteria	Saccharimonadia	Saccharimonadales	Saccharimonadaceae	Candidatus_Saccharimonas	uncultured_bacterium
99cb68ded2ebc13ce02b38be53c8f144	6	0.00311403	Bacteria	Bacteroidota	Bacteroidia	Bacteroidales	Rikenellaceae	Rikenellaceae_RC9_gut_group	uncultured_bacterium
ded26d8c0324cf3d1b9069b21ba2eaa2	3	0.000340776	Bacteria	Firmicutes	Clostridia	Clostridia_UCG-014	Clostridia_UCG-014	Clostridia_UCG-014	uncultured_bacterium
5d1c5bb29490ddb380501a21c22e7681	4	0.000277937	Bacteria	Bacteroidota	Bacteroidia	Bacteroidales	Prevotellaceae	Prevotellaceae_NK3B31_group
737fb1e10df9782fa0ce5b576383f20e	1	1.1151e-05	Bacteria
27f3c867165bf264f103f62cf4b82b9b	3	0.00132818	Bacteria	Bacteroidota	Bacteroidia	Bacteroidales	Muribaculaceae	Muribaculaceae	uncultured_rumen
0c2d270becd652b9a3bbeec8c9fe4159	6	0.000552498	Bacteria	Bacteroidota	Bacteroidia	Bacteroidales	Rikenellaceae	Rikenellaceae_RC9_gut_group	uncultured_bacterium
96b5350e344e131d5966880890b8d17d	9	0.00555829	Bacteria	Firmicutes	Clostridia	Lachnospirales	Lachnospiraceae
ab0e7e4dab75b7e649c1bc871d9aed54	2	0.00056946	Bacteria	Bacteroidota	Bacteroidia	Bacteroidales	Prevotellaceae	Prevotella	uncultured_rumen
0ee89d6680beba6c7a52c8dc3c802472	2	0.000105821	Bacteria	Bacteroidota	Bacteroidia	Bacteroidales	Bacteroidales_RF16_group	Bacteroidales_RF16_group	uncultured_bacterium
2aa0078dc8e55d258143197b1eb86e92	4	0.000356388	Bacteria	Bacteroidota	Bacteroidia	Bacteroidales	Rikenellaceae	Rikenellaceae_RC9_gut_group	uncultured_bacterium
85d883e5a34bd13771508439038321a4	4	0.00124909	Bacteria	Bacteroidota	Bacteroidia	Bacteroidales	Rikenellaceae	Rikenellaceae_RC9_gut_group	uncultured_bacterium
f0d2a50a4868b5abb2db1bccf0ba3614	2	0.000262842	Bacteria	Firmicutes	Clostridia	Christensenellales	Christensenellaceae	Christensenellaceae_R-7_group
2e25fe93a3b7097772d46bbd8a8988ef	5	0.00137017	Bacteria	Bacteroidota	Bacteroidia	Bacteroidales	Rikenellaceae	Rikenellaceae_RC9_gut_group	uncultured_bacterium
86289675586862fc67994706259fc90d	3	0.000247089	Bacteria	Firmicutes	Clostridia	Christensenellales	Christensenellaceae	Christensenellaceae_R-7_group	uncultured_bacterium
60e48d5f72cc3895fad860d511cbb6e6	2	0.000218465	Bacteria	Bacteroidota	Bacteroidia	Bacteroidales	F082	F082	uncultured_bacterium
3187a07f6186659dad9e9744bd83acec	3	0.000595441	Bacteria	Bacteroidota	Bacteroidia	Bacteroidales	Prevotellaceae	Prevotella	uncultured_rumen
9dc11e07a192d45d71bfcd5b8f4fd2a5	1	8.08352e-05	Bacteria	Firmicutes	Clostridia	Lachnospirales	Lachnospiraceae	Lachnospiraceae_NK4A136_group	uncultured_bacterium
8fad072d6f76c52d8c367fed9e68e354	9	0.0155123	Bacteria	Bacteroidota	Bacteroidia	Bacteroidales	p-251-o5	p-251-o5	uncultured_Bacteroidales
2e9face69ebcd223a5514d641ac4879f	1	5.46257e-05	Bacteria	Firmicutes	Clostridia	Clostridia_vadinBB60_group	Clostridia_vadinBB60_group	Clostridia_vadinBB60_group	uncultured_bacterium
c4f2932a0645cfea45100a84d8de9bb8	9	0.00194692	Bacteria	Firmicutes	Clostridia	Oscillospirales	Ruminococcaceae	uncultured
afeb719475716072a9dfb460b6b85b92	1	5.62369e-05	Bacteria	Firmicutes	Clostridia	Oscillospirales	[Eubacterium]_coprostanoligenes_group	[Eubacterium]_coprostanoligenes_group	uncultured_bacterium
3d1a4d9350ad95cd28ab0ed609bd31d8	8	0.00371689	Bacteria	Firmicutes	Clostridia	Christensenellales	Christensenellaceae	Christensenellaceae_R-7_group	uncultured_bacterium
df853b65ee3564a45a5e306b8d0ea377	1	6.42655e-06	Bacteria	Bdellovibrionota	Bdellovibrionia	Bacteriovoracales	Bacteriovoracaceae	Peredibacter	microbial_mat
82ed40a4628e66d52336e24d0da83b78	1	9.74772e-05	Bacteria	Planctomycetota	Planctomycetes
dbec707bdb3deb2ef9e1ccaa47fca8ca	9	0.00773093	Bacteria	Firmicutes	Clostridia	Lachnospirales	Lachnospiraceae
e799a3a3524af7f0569377d89ea1df79	5	0.00174634	Bacteria	Bacteroidota	Bacteroidia	Bacteroidales	Rikenellaceae	Rikenellaceae_RC9_gut_group	unidentified_rumen
a86f5defa83eb819aa993a1fca71bacf	2	0.00010105	Bacteria	Bacteroidota	Bacteroidia	Bacteroidales	F082	F082	uncultured_bacterium
e28b17d067766d9e079e6430f18d8889	1	7.27517e-05	Bacteria	Patescibacteria	Saccharimonadia	Saccharimonadales	Saccharimonadaceae	Candidatus_Saccharimonas	uncultured_rumen
13ee70deb4122e78730845e2af4e7877	6	0.000392659	Bacteria	Firmicutes	Clostridia	Lachnospirales	Lachnospiraceae
8499b856ca4232774ff9d2187399d71b	9	0.00254024	Bacteria	Firmicutes	Clostridia	Oscillospirales	Oscillospiraceae	uncultured
96f953ca4005a4217a02b2bab350df1f	5	0.000899334	Bacteria	Firmicutes	Clostridia	Lachnospirales	Lachnospiraceae	[Eubacterium]_hallii_group	uncultured_rumen
9dfe4b3b7da835ed365fa84948c188ad	2	0.000172086	Bacteria	Actinobacteriota	Actinobacteria	Micrococcales	Cellulomonadaceae	Cellulomonas
c1c79e64062da19b1337f338582de023	2	0.000110236	Bacteria	Bacteroidota	Bacteroidia	Bacteroidales	Muribaculaceae	Muribaculaceae
66420bf2520143f486dab3c4539ca539	9	0.00628153	Bacteria	Firmicutes	Clostridia	Peptostreptococcales-Tissierellales	Anaerovoracaceae	Family_XIII_AD3011_group	uncultured_rumen
0974616874b91b8001fbe690cd8af267	9	0.00122073	Bacteria	Bacteroidota	Bacteroidia	Bacteroidales	Prevotellaceae	Prevotella
41de3e4dd4227296a87b08dd16a6b127	9	0.00160426	Bacteria	Bacteroidota	Bacteroidia	Bacteroidales	Prevotellaceae	Prevotella
6cd9987e8e331da554d40f09422095a9	3	0.000523709	Bacteria	Firmicutes	Clostridia	Oscillospirales	Oscillospiraceae	NK4A214_group	uncultured_bacterium
f5c172f3f2e774ee9bd6dd1016ccf55c	5	0.000652391	Bacteria	Firmicutes	Clostridia	Lachnospirales	Lachnospiraceae	uncultured	uncultured_bacterium
adc367066e6e035a9ddf920f4d07e601	2	0.000110236	Bacteria	Firmicutes	Bacilli	Erysipelotrichales	Erysipelatoclostridiaceae	UCG-004	uncultured_bacterium
4419c7faaa35d5f3965b9fa113da9d3b	3	0.000362022	Bacteria	Spirochaetota	Spirochaetia	Spirochaetales	Spirochaetaceae	Treponema	uncultured_bacterium
44f382af524c36e5992df3abd5e47000	2	0.000182217	Bacteria	Firmicutes	Clostridia	Oscillospirales	[Eubacterium]_coprostanoligenes_group	[Eubacterium]_coprostanoligenes_group	uncultured_bacterium
cfc0f1718d98c7236a6f1fffaeb74049	1	6.10522e-05	Bacteria	Firmicutes	Clostridia	Christensenellales	Christensenellaceae	Christensenellaceae_R-7_group	uncultured_bacterium
3d8c05797fcfe0d3dfe47c585a64db3b	9	0.0413291	Bacteria	Firmicutes	Clostridia	Oscillospirales	Ruminococcaceae	Ruminococcus	Ruminococcus_flavefaciens
7a3a4bedea03ea0417a48e157966b194	4	0.000147877	Bacteria	Firmicutes	Clostridia	Monoglobales	Monoglobaceae	Monoglobus	uncultured_bacterium
75e252aac9209b8b49ad666cc2a4d359	5	0.00162118	Bacteria	Firmicutes	Clostridia	Lachnospirales	Lachnospiraceae
c5d302ab7cb2fb6c1212f33dc18b987a	1	2.02088e-05	Bacteria	Firmicutes	Clostridia	Lachnospirales	Lachnospiraceae
b71ceb2945bac03c6d04a1bcaef06275	1	6.17375e-05	Bacteria	Firmicutes	Clostridia	Christensenellales	Christensenellaceae	Christensenellaceae_R-7_group	uncultured_bacterium
0d4d815560565a57d5637d4d4cecc21d	6	0.000531381	Bacteria	Bacteroidota	Bacteroidia	Bacteroidales	Prevotellaceae	Prevotella	uncultured_rumen
75b681f3099dcafecf217ee21f4e6100	5	0.000549921	Bacteria	Firmicutes	Bacilli	Acholeplasmatales	Acholeplasmataceae	Anaeroplasma
cfad50fbdccf65df9661df08f7abda95	1	4.20541e-05	Bacteria	Elusimicrobiota	Elusimicrobia	Lineage_IV	Lineage_IV	Lineage_IV	uncultured_bacterium
0653a6783e1010bfed42af7774200880	3	0.000317497	Bacteria	Bacteroidota	Bacteroidia	Bacteroidales
a19cedf144824fa8bf1e701c5dd4c796	5	0.000497888	Bacteria	Firmicutes	Clostridia	Oscillospirales	Ruminococcaceae	Candidatus_Soleaferrea	uncultured_bacterium
6cb36171b75d32b4607bb11cd27ffa0d	1	0.000183509	Bacteria	Bacteroidota	Bacteroidia	Bacteroidales	Bacteroidales_BS11_gut_group	Bacteroidales_BS11_gut_group	uncultured_bacterium
6ac1f58c2f4d591a0adf8621b726f25f	6	0.00140844	Bacteria	Spirochaetota	Spirochaetia	Spirochaetales	Spirochaetaceae	Treponema	uncultured_bacterium
48944a928081ac25962d8f86eed10b37	3	0.000363963	Bacteria	Firmicutes	Clostridia	Christensenellales	Christensenellaceae	Christensenellaceae_R-7_group	uncultured_bacterium
e93db73f6bcd86a8cb8ca25ca9467794	2	0.000283674	Bacteria	Firmicutes	Clostridia	Lachnospirales	Lachnospiraceae	[Eubacterium]_ruminantium_group	uncultured_bacterium
1d2dd5b512fef487bd7a1ba945979589	1	7.87316e-05	Bacteria	Actinobacteriota	Coriobacteriia	Coriobacteriales	Eggerthellaceae	Enterorhabdus	uncultured_bacterium
75f39fa5e6fed4989e148d8a28c44163	6	0.00350108	Bacteria	Firmicutes	Clostridia	Peptostreptococcales-Tissierellales	Anaerovoracaceae	Family_XIII_AD3011_group	uncultured_bacterium
2cab6f3261c7258ce8f2bb5b615c7c05	1	7.9768e-06	Bacteria	Firmicutes	Clostridia	Oscillospirales	Oscillospiraceae	UCG-005
f5fefeb34b08f6b1def392b074e0062c	2	9.81537e-05	Bacteria	Spirochaetota	Spirochaetia	Spirochaetales	Spirochaetaceae	Treponema	uncultured_bacterium
2aa6facdf279c78361493ef32cd38d77	2	3.202e-05	Bacteria	Bacteroidota	Bacteroidia	Bacteroidales	Bacteroidales_RF16_group	Bacteroidales_RF16_group	uncultured_bacterium
e83a36ddf4022a40274c34762c72310c	6	0.00113277	Bacteria	Bacteroidota	Bacteroidia	Bacteroidales	Rikenellaceae	Rikenellaceae_RC9_gut_group	uncultured_bacterium
55ff99c25f7509b01a29b12cdf055e43	1	0.000237889	Bacteria	Firmicutes	Negativicutes	Veillonellales-Selenomonadales	Selenomonadaceae	Quinella	uncultured_bacterium
1713ed872940e4178ccb79ce1e2d4b98	1	0.000430747	Bacteria	Firmicutes	Clostridia	Christensenellales	Christensenellaceae	Christensenellaceae_R-7_group	uncultured_bacterium
cf8c31e264fe6314ef4d250f20df2679	1	0.000131707	Bacteria	Firmicutes	Clostridia	Christensenellales	Christensenellaceae	Christensenellaceae_R-7_group	uncultured_bacterium
6b3ed0f2f92195b82427e9b889babcbd	1	4.6049e-06	Bacteria	Bacteroidota	Bacteroidia	Bacteroidales	Rikenellaceae	Rikenellaceae_RC9_gut_group	uncultured_bacterium
d0887e6a25494550bc9ea38e7a75dd1b	1	4.11584e-05	Bacteria	Verrucomicrobiota	Verrucomicrobiae	LD1-PB3	LD1-PB3	LD1-PB3	uncultured_bacterium
8c851d43eb553cade455f257201d5877	1	0.000125318	Bacteria	Bacteroidota	Bacteroidia
bd81aced4cdb6ee398f1c4ec34f1d446	1	9.57216e-05	Bacteria	Bacteroidota	Bacteroidia	Bacteroidales	Prevotellaceae	Prevotella	uncultured_rumen
08ca4dff90a3de8d7e17516e3d5f1e38	4	0.000742756	Bacteria	Actinobacteriota	Coriobacteriia	Coriobacteriales	Eggerthellaceae	Enterorhabdus	uncultured_bacterium
5c161b5bcb93a14a50c2723b2c7396e1	1	3.21327e-06	Bacteria	Firmicutes	Clostridia	Lachnospirales	Lachnospiraceae	Acetitomaculum
26b8c7af38e6fbdda5237b0c75a41e75	2	8.32205e-05	Bacteria	Bacteroidota	Bacteroidia	Bacteroidales	Rikenellaceae	Rikenellaceae_RC9_gut_group	uncultured_bacterium
d9a7e72e4772aa43302601628e8f02d2	5	0.000535101	Bacteria	Bacteroidota	Bacteroidia	Bacteroidales	p-251-o5	p-251-o5	uncultured_rumen
f03b0b54777b57c9a367a8fcfdfa6668	1	3.85593e-05	Bacteria	Firmicutes	Clostridia	Lachnospirales	Lachnospiraceae	Butyrivibrio
[truncated: 4,080 more rows]

## Sheet: Table S4
Table S4. Alpha diversity estimators for cardoon (CRD) and rumen (RMN) samples
Sample type	Sample ID	Alpha diversity estimator	Alpha diversity values	Standard error of Chao1 estimator
CRD48	CRD48_1	Chao1	2568.07	0.294712
	CRD48_2		2641.13	0.387531
	CRD48_3		2878.9	1.18193
CRD96	CRD96_1		2612.46	0.763772
	CRD96_2		2384.15	0.444905
	CRD96_3		2550.28	0.598318
RMN	RMN_1		1798.25	0.62046
	RMN_2		2244.1	0.355103
	RMN_3		2132.78	1.06833
CRD48	CRD48_1	Shannon	6.75496	NA
	CRD48_2		6.94148	NA
	CRD48_3		6.80068	NA
CRD96	CRD96_1		6.87017	NA
	CRD96_2		6.8078	NA
	CRD96_3		6.80487	NA
RMN	RMN_1		6.44878	NA
	RMN_2		6.51367	NA
	RMN_3		6.56384	NA

## Sheet: Table S5
Table S5. Differentially abundant amplicon sequence variants (ASVs) predicted via GLM-ANOVA and k-mean clustering results
ASV ID	ALDEx2 GLM-ANOVA results				K-mean clustering results	Taxonomy
	Enriched group	F statistics	p-value	adjusted p-value (BH correction)	Cluster predicted via ComplexHeatmap K-means clustering	Kingdom	Phylum	Class	Order	Family	Genus	Species
0378c320d804184396a4d303767bb28a	CRD96	24.4316	0.000147225	0.00365556	C1	d__Archaea	p__Thermoplasmatota	c__Thermoplasmata	o__Methanomassiliicoccales	f__Methanomethylophilaceae	g__uncultured
046dd4ac16ac2dbc6ae04278bff47ea9	CRD96	16.9778	0.000416626	0.00823334	C1	d__Bacteria	p__Firmicutes	c__Negativicutes	o__Acidaminococcales	f__Acidaminococcaceae	g__Succiniclasticum	s__uncultured_rumen
05f3344dbfa40cdb5af1f9a619705e00	CRD48	57.8467	5.54891e-06	0.000353712	C1	d__Bacteria	p__Firmicutes	c__Clostridia	o__Lachnospirales	f__Lachnospiraceae
0650f9089b32e9bf14b04e2a018e7cd2	RMN	30.0025	0.000587938	0.00788552	C3	d__Bacteria	p__Spirochaetota	c__Spirochaetia	o__Spirochaetales	f__Spirochaetaceae	g__Treponema	s__unidentified_rumen
08a314626f2533e3dae96a0af6f0edcb	RMN	96.8607	3.05424e-07	6.32712e-05	C3	d__Bacteria	p__Bacteroidota	c__Bacteroidia	o__Bacteroidales	f__Prevotellaceae	g__Prevotellaceae_UCG-001
0c23dc24357d53ede1c21320727d306e	RMN	97.2028	0.000188988	0.00268693	C2	d__Bacteria	p__Firmicutes	c__Clostridia	o__Lachnospirales	f__Lachnospiraceae
0d87ad3a59b6195bfe03ec7405f2c4e7	CRD96	17.641	0.000356281	0.00728373	C1	d__Bacteria	p__Firmicutes	c__Bacilli	o__Erysipelotrichales	f__Erysipelotrichaceae	g__Solobacterium	s__uncultured_bacterium
0e340f8b14314b8d6b37a0b7fced815a	CRD96	19.6199	0.000245856	0.00552459	C1	d__Bacteria	p__Firmicutes	c__Clostridia	o__Lachnospirales	f__Lachnospiraceae
10c9a9f2d4276fe19290681ed9280af0	CRD96	28.7783	0.000427463	0.00700701	C1	d__Bacteria	p__Bacteroidota	c__Bacteroidia	o__Bacteroidales	f__Rikenellaceae	g__Rikenellaceae_RC9_gut_group	s__unidentified_rumen
122cc87dea45e74747e3f174a2eff526	RMN	15.1686	0.000357277	0.00792967	C2	d__Bacteria	p__Spirochaetota	c__Spirochaetia	o__Spirochaetales	f__Spirochaetaceae	g__Treponema	s__uncultured_bacterium
128c9fa6504ac676c47c5f19367a5a99	RMN	69.0529	0.000344485	0.00452044	C2	d__Bacteria	p__Spirochaetota	c__Spirochaetia	o__Spirochaetales	f__Spirochaetaceae	g__Treponema
14777ae2e152f95133b5c570611f3b66	CRD96	85.5849	0.000180804	0.00281597	C1	d__Bacteria	p__Firmicutes	c__Clostridia	o__Oscillospirales	f__Oscillospiraceae
19c45eb3d91428b435d97c9f443a165d	RMN	31.6717	4.0638e-05	0.00150913	C2	d__Bacteria	p__Firmicutes	c__Clostridia	o__Lachnospirales	f__Lachnospiraceae
1d3998a8db68a2831feb38a0ccd9f635	CRD96	46.347	0.000305668	0.004817	C1	d__Archaea	p__Thermoplasmatota	c__Thermoplasmata	o__Methanomassiliicoccales	f__Methanomethylophilaceae	g__uncultured	s__uncultured_archaeon
1e3aee13cb32e7ffab23d58116dcf9c0	CRD96	40.4058	0.000955553	0.00878219	C1	d__Bacteria	p__Firmicutes	c__Clostridia	o__Oscillospirales	f__Oscillospiraceae	g__NK4A214_group
1e8e439496a8e47b34026888ebf2cbe2	RMN	16.8118	0.00022484	0.00576547	C3	d__Bacteria	p__Firmicutes	c__Clostridia	o__Oscillospirales	f__Ruminococcaceae	g__Ruminococcus	s__Ruminococcus_flavefaciens
1f808d7b9ca5abbab2d03a7222ec6f00	RMN	60.4392	0.000240582	0.00362069	C2	d__Bacteria	p__Bacteroidota	c__Bacteroidia	o__Chitinophagales	f__uncultured	g__uncultured	s__uncultured_Bacteroidetes
207e480c45b29ca0a4dcd00674293bdf	CRD96	52.6761	0.000959897	0.00874508	C1	d__Bacteria	p__Firmicutes	c__Clostridia	o__Christensenellales	f__Christensenellaceae	g__Christensenellaceae_R-7_group	s__uncultured_bacterium
20ca93a815b8c5eddc3634b81f512ff8	CRD96	25.9039	0.000215951	0.00422927	C1	d__Bacteria	p__Desulfobacterota	c__Desulfovibrionia	o__Desulfovibrionales	f__Desulfovibrionaceae	g__Mailhella
2130f57a000b0bc4a0aba88d9847970f	RMN	53.3613	8.84124e-06	0.000504063	C3	d__Bacteria	p__Spirochaetota	c__Spirochaetia	o__Spirochaetales	f__Spirochaetaceae	g__Treponema	s__uncultured_bacterium
21b05938832da50c836434dbf27aa93a	CRD96	56.1612	0.000861336	0.00859611	C1	d__Bacteria	p__Firmicutes	c__Clostridia	o__Oscillospirales	f__[Eubacterium]_coprostanoligenes_group	g__[Eubacterium]_coprostanoligenes_group
21d43198b1545b974770087b4f9fcc1f	RMN	31.2423	3.13995e-05	0.00133087	C3	d__Bacteria	p__Bacteroidota	c__Bacteroidia	o__Bacteroidales	f__Rikenellaceae	g__Rikenellaceae_RC9_gut_group	s__Bacteroidales_bacterium
22959b66eebd70e2cd0a55cdec4fd45a	CRD96	18.2439	0.000411165	0.00776635	C1	d__Bacteria	p__Firmicutes	c__Clostridia	o__Lachnospirales	f__Lachnospiraceae
235cf017fb104b63f111d844f2a09dd1	CRD96	61.3517	0.000549366	0.00519085	C1	d__Bacteria	p__Firmicutes	c__Clostridia	o__Oscillospirales	f__Oscillospiraceae	g__NK4A214_group
269d612aedc2901771d5c775bdc715d8	RMN	46.092	0.000759133	0.00838847	C3	d__Bacteria	p__Spirochaetota	c__Spirochaetia	o__Spirochaetales	f__Spirochaetaceae	g__Treponema
284d3ebcc19cc964c8469bb756591497	CRD96	27.9365	5.10535e-05	0.00184577	C1	d__Bacteria	p__Bacteroidota	c__Bacteroidia	o__Bacteroidales
2a4bfb5c6879d248fae51a3010b83aa8	CRD96	29.0447	3.30464e-05	0.00142988	C1	d__Bacteria	p__Firmicutes	c__Clostridia	o__Lachnospirales	f__Lachnospiraceae	g__[Eubacterium]_hallii_group
2ad02e895b344554197a9cb22c9a1125	RMN	65.3066	9.21669e-07	0.000133911	C2	d__Bacteria	p__Firmicutes	c__Clostridia	o__Oscillospirales	f__Ruminococcaceae	g__Ruminococcus
2babbc3008829ce2e7f3b7e3aeb1aec4	CRD48	27.2444	0.000125775	0.00323537	C1	d__Bacteria	p__Bacteroidota	c__Bacteroidia	o__Bacteroidales	f__Prevotellaceae	g__Prevotellaceae_UCG-003	s__uncultured_bacterium
2dc20161285b5170e90b7a01e45ac8ab	CRD48	19.5566	0.000356806	0.00704613	C2	d__Bacteria	p__Bacteroidota	c__Bacteroidia	o__Bacteroidales	f__Prevotellaceae	g__Prevotella
2e547d0619a66a20d13aa5c55f06034c	RMN	38.5507	0.000621285	0.00834708	C2	d__Bacteria	p__Firmicutes	c__Clostridia	o__Lachnospirales	f__Lachnospiraceae	g__Lachnospiraceae_NK4A136_group	s__uncultured_bacterium
300779e5f93fb1f389af9779087f98f2	CRD96	23.9345	0.000139557	0.00356658	C1	d__Bacteria	p__Firmicutes	c__Bacilli	o__Erysipelotrichales	f__Erysipelatoclostridiaceae	g__Catenibacterium	s__uncultured_bacterium
30d2c76b8f8cc7acdea0343fea5af474	RMN	61.8772	0.000261888	0.00384659	C3	d__Bacteria	p__Spirochaetota	c__Spirochaetia	o__Spirochaetales	f__Spirochaetaceae	g__Treponema	s__Treponema_saccharophilum
31a02b380b65ad58c443481e3e58f107	CRD96	26.5176	5.58451e-05	0.00202292	C1	d__Bacteria	p__Firmicutes	c__Clostridia	o__Lachnospirales	f__Lachnospiraceae	g__Butyrivibrio
34d9fd8ff9870ba15ff6a0da1f9b5ea4	RMN	27.8382	0.000222962	0.00454222	C2	d__Bacteria	p__Bacteroidota	c__Bacteroidia	o__Bacteroidales	f__Bacteroidales_RF16_group	g__Bacteroidales_RF16_group	s__unidentified_rumen
3675fb8582e3cbf109999d61f2d1cfd0	CRD96	23.894	0.000166643	0.00401478	C1	d__Bacteria	p__Firmicutes	c__Clostridia	o__Lachnospirales	f__Lachnospiraceae
37a2dea3911d8235340e816599e875b8	RMN	112.063	3.44759e-07	6.19677e-05	C2	d__Bacteria	p__Firmicutes	c__Clostridia	o__Clostridia	f__Hungateiclostridiaceae	g__Saccharofermentans	s__uncultured_bacterium
38ddabd6bfd64561adbaf0ff4e2ff3c5	CRD96	29.4641	0.000497131	0.00748258	C1	d__Bacteria	p__Bacteroidota	c__Bacteroidia	o__Bacteroidales	f__Prevotellaceae	g__Prevotellaceae_UCG-003	s__uncultured_bacterium
38ecf6b410c204dc3d3c7ddc0529ee67	RMN	42.9112	1.22498e-05	0.000676047	C2	d__Bacteria	p__Spirochaetota	c__Spirochaetia	o__Spirochaetales	f__Spirochaetaceae	g__Treponema	s__uncultured_bacterium
3a261395937210f17325e4856e1b1ca2	CRD96	22.1915	0.000191813	0.0045748	C1	d__Bacteria	p__Firmicutes	c__Bacilli	o__Erysipelotrichales	f__Erysipelotrichaceae	g__Erysipelotrichaceae_UCG-009	s__uncultured_rumen
3c9063588fe9d3a1df450a8586c4380e	RMN	127.936	3.01597e-07	5.34286e-05	C3	d__Bacteria	p__Firmicutes	c__Clostridia	o__Clostridia	f__Hungateiclostridiaceae	g__Saccharofermentans	s__uncultured_bacterium
3cd19b8a84319fa65e79b87ef80ccc80	CRD96	49.2548	9.37131e-06	0.000511293	C1	d__Bacteria	p__Bacteroidota	c__Bacteroidia	o__Bacteroidales	f__Rikenellaceae	g__Rikenellaceae_RC9_gut_group	s__unidentified_rumen
3d8c05797fcfe0d3dfe47c585a64db3b	RMN	26.5745	4.47564e-05	0.0017855	C2	d__Bacteria	p__Firmicutes	c__Clostridia	o__Oscillospirales	f__Ruminococcaceae	g__Ruminococcus	s__Ruminococcus_flavefaciens
3dcc7e3303d612efe362c7d7bb111efc	CRD96	44.0684	0.000529046	0.00657835	C1	d__Bacteria	p__Spirochaetota	c__Spirochaetia	o__Spirochaetales	f__Spirochaetaceae	g__Treponema	s__uncultured_bacterium
3e833d3ca7af328bde62e3a86b1414c9	CRD96	16.2911	0.000340065	0.00740801	C1	d__Bacteria	p__Firmicutes	c__Clostridia	o__Oscillospirales	f__Oscillospiraceae	g__NK4A214_group
3edd90f2bb5af03c34589e176e211a37	CRD96	18.1676	0.000191653	0.00502843	C1	d__Archaea	p__Thermoplasmatota	c__Thermoplasmata	o__Methanomassiliicoccales	f__Methanomethylophilaceae	g__uncultured	s__uncultured_Methanobacteriales
4240bc116307a7b3de5606eebbfb9b2d	RMN	16.6103	0.00027014	0.00644963	C2	d__Bacteria	p__Spirochaetota	c__Spirochaetia	o__Spirochaetales	f__Spirochaetaceae	g__Treponema	s__uncultured_bacterium
464477b3c657d1f5eea34547957c4751	CRD96	60.9917	0.00084328	0.00990796	C1	d__Bacteria	p__Firmicutes	c__Clostridia	o__Christensenellales	f__Christensenellaceae	g__Christensenellaceae_R-7_group	s__uncultured_bacterium
468f38865f5ead9b0471480c7392c0db	RMN	40.5319	0.000276186	0.00447069	C3	d__Bacteria	p__Firmicutes	c__Clostridia	o__Lachnospirales	f__Lachnospiraceae
4738eb1ec037fdcac684a2a2d42593ba	CRD48	46.9531	0.000576032	0.00732021	C1	d__Bacteria	p__Firmicutes	c__Clostridia	o__Christensenellales	f__Christensenellaceae	g__Christensenellaceae_R-7_group	s__uncultured_bacterium
4781e2d23d7985d1b3b292c6b8b52fab	CRD96	47.2238	0.000712148	0.00780167	C1	d__Bacteria	p__Firmicutes	c__Clostridia	o__Oscillospirales	f__Oscillospiraceae	g__NK4A214_group
485916d37f98401824ba39a6b521b088	RMN	33.8731	0.000839825	0.00962425	C3	d__Bacteria	p__Firmicutes	c__Clostridia	o__Oscillospirales	f__Ruminococcaceae	g__Ruminococcus
4b48fc70774d9cbd14b0b3c63a43c686	CRD48	16.2372	0.000253076	0.00628214	C2	d__Bacteria	p__Fibrobacterota	c__Fibrobacteria	o__Fibrobacterales	f__Fibrobacteraceae	g__Fibrobacter	s__Fibrobacter_succinogenes
4ec7da6ab3af484c53447fdf2ee934e5	CRD96	60.656	0.00043715	0.00493854	C1	d__Bacteria	p__Firmicutes	c__Clostridia	o__Peptostreptococcales-Tissierellales	f__Anaerovoracaceae	g__Family_XIII_AD3011_group
5273d3d3cf736a3a45fb6fe55461df5e	CRD96	155.954	3.92927e-06	0.000220143	C1	d__Bacteria	p__Firmicutes	c__Bacilli	o__Erysipelotrichales	f__Erysipelatoclostridiaceae	g__UCG-004	s__uncultured_bacterium
53b7491302f4e9b76a516ba0db06db05	CRD96	57.1213	0.000637648	0.00798496	C1	d__Bacteria	p__Firmicutes	c__Clostridia	o__Christensenellales	f__Christensenellaceae	g__Christensenellaceae_R-7_group
55521d6be04d88397402bc06e446c45b	CRD48	55.4261	5.13246e-06	0.000357864	C1	d__Bacteria	p__Spirochaetota	c__Spirochaetia	o__Spirochaetales	f__Spirochaetaceae	g__Treponema
577f89098e9a59fa7479cf102c498e28	RMN	28.3309	4.6145e-05	0.00175521	C3	d__Bacteria	p__Firmicutes	c__Clostridia	o__Oscillospirales	f__Ruminococcaceae	g__Ruminococcus
58e6ed49939151e0a729a3844221b44e	RMN	34.1584	0.00104643	0.00965873	C3	d__Bacteria	p__Firmicutes	c__Clostridia	o__Lachnospirales	f__Lachnospiraceae
59b3c9fea1f6b08a32cc49c03e91934b	RMN	53.3514	1.49229e-05	0.000661069	C3	d__Bacteria	p__Bacteroidota	c__Bacteroidia	o__Bacteroidales	f__Rikenellaceae	g__Rikenellaceae_RC9_gut_group	s__uncultured_bacterium
5bf48bf17d257bf374ac804599d92b6a	RMN	28.6074	2.74607e-05	0.00130482	C2	d__Bacteria	p__Firmicutes	c__Clostridia	o__Oscillospirales	f__Ruminococcaceae	g__Ruminococcus	s__Ruminococcus_albus
5e9a6d890e4737fca7c7d27ebc6f0662	CRD96	37.1809	0.000257502	0.0046599	C1	d__Bacteria	p__Firmicutes	c__Clostridia	o__Peptostreptococcales-Tissierellales	f__Anaerovoracaceae	g__[Eubacterium]_nodatum_group	s__uncultured_bacterium
620de646cbaedfe87acd3b996a538c45	CRD96	89.4616	6.24424e-07	9.01468e-05	C1	d__Bacteria	p__Actinobacteriota	c__Coriobacteriia	o__Coriobacteriales	f__Eggerthellaceae	g__DNF00809	s__uncultured_bacterium
62af4fece5799fd7a50e49ac3aa8950f	RMN	59.589	0.000381905	0.00433287	C2	d__Bacteria	p__Firmicutes	c__Clostridia	o__Lachnospirales	f__Lachnospiraceae
63bbc5c07d9f940c21ad8bbb17a89ca7	RMN	102.906	2.10174e-07	5.07291e-05	C3	d__Bacteria	p__Firmicutes	c__Clostridia	o__Oscillospirales	f__Ruminococcaceae	g__Ruminococcus
6495fd8fc09cb75fba818ea89faa98d5	CRD96	38.307	0.000726926	0.00834332	C1	d__Bacteria	p__Firmicutes	c__Clostridia	o__Peptostreptococcales-Tissierellales	f__Anaerovoracaceae	g__[Eubacterium]_nodatum_group	s__uncultured_bacterium
651d464b2375b5f55c8fb24f20c68244	CRD96	28.4396	0.000267259	0.00515378	C1	d__Bacteria	p__Firmicutes	c__Clostridia	o__Lachnospirales	f__Lachnospiraceae
679ed46999465f4bf54a63ed1cbe5322	CRD96	22.5219	7.22807e-05	0.00257174	C1	d__Bacteria	p__Firmicutes	c__Clostridia	o__Christensenellales	f__Christensenellaceae	g__uncultured	s__uncultured_rumen
68996a5c9811956bc53190d9c4d624c0	CRD96	37.6344	0.000628016	0.00684838	C1	d__Archaea	p__Euryarchaeota	c__Methanobacteria	o__Methanobacteriales	f__Methanobacteriaceae	g__Methanosphaera
68ad08b4e08d6df22f0b2903584bccdf	RMN	60.9127	6.04211e-06	0.000368162	C2	d__Bacteria	p__Firmicutes	c__Clostridia	o__Lachnospirales	f__Lachnospiraceae	g__Oribacterium	s__rumen_bacterium
6a8e6715cf0bd195ad8a48a6826572e1	RMN	113.707	0.000109089	0.00202432	C2	d__Bacteria	p__Spirochaetota	c__Spirochaetia	o__Spirochaetales	f__Spirochaetaceae	g__Treponema	s__unidentified_rumen
6b1b5fd861ed7d3f06b4cd0cbef35f76	RMN	35.5335	1.69402e-05	0.000876492	C3	d__Bacteria	p__Firmicutes	c__Negativicutes	o__Veillonellales-Selenomonadales	f__Selenomonadaceae
6b4d034dc5da8140ff135eb8d816637e	RMN	35.6035	0.000511932	0.0066694	C3	d__Bacteria	p__Spirochaetota	c__Spirochaetia	o__Spirochaetales	f__Spirochaetaceae	g__Treponema
6b8db689f61feb46670d5cc03fb2cba1	RMN	78.4573	0.000284931	0.00336086	C2	d__Bacteria	p__Spirochaetota	c__Spirochaetia	o__Spirochaetales	f__Spirochaetaceae	g__Treponema	s__unidentified_rumen
6bab3e47578a78fb864c1d69972ea70c	RMN	26.7227	5.86611e-05	0.00206319	C3	d__Bacteria	p__Firmicutes	c__Clostridia
6c5a2baed857cc47f6029f15c2285d28	CRD96	66.6618	1.1234e-05	0.000492858	C1	d__Bacteria	p__Actinobacteriota	c__Coriobacteriia	o__Coriobacteriales	f__Atopobiaceae	g__Coriobacteriaceae_UCG-002	s__uncultured_bacterium
6e00d7fc6d3325871445f9ead143b796	RMN	35.9018	2.83405e-05	0.0011439	C2	d__Bacteria	p__Spirochaetota	c__Spirochaetia	o__Spirochaetales	f__Spirochaetaceae	g__Treponema	s__uncultured_bacterium
6e7f5c541846170f556f58d1157e27aa	RMN	80.113	0.000179797	0.00292675	C2	d__Bacteria	p__Spirochaetota	c__Spirochaetia	o__Spirochaetales	f__Spirochaetaceae	g__Treponema	s__unidentified_rumen
6f71b4278263c125cf128e221d6b28b8	RMN	57.2319	1.85548e-06	0.000202499	C3	d__Bacteria	p__Bacteroidota	c__Bacteroidia	o__Chitinophagales
714a04e8dcdbcfad5f536b328f4afbb7	CRD96	17.4715	0.000213178	0.00545074	C1	d__Bacteria	p__Firmicutes	c__Clostridia	o__Oscillospirales	f__Oscillospiraceae
736154fb525704e012635913e6063733	CRD48	28.895	0.000779378	0.0094762	C1	d__Bacteria	p__Firmicutes	c__Bacilli	o__Acholeplasmatales	f__Acholeplasmataceae	g__Anaeroplasma	s__uncultured_bacterium
743ec45b8e562b3c9d65cbdde8318448	RMN	80.0642	0.000356643	0.00423001	C2	d__Bacteria	p__Firmicutes	c__Clostridia	o__Lachnospirales	f__Lachnospiraceae	g__Lachnospiraceae_XPB1014_group	s__uncultured_bacterium
75f39fa5e6fed4989e148d8a28c44163	CRD96	42.278	0.000406314	0.00593898	C1	d__Bacteria	p__Firmicutes	c__Clostridia	o__Peptostreptococcales-Tissierellales	f__Anaerovoracaceae	g__Family_XIII_AD3011_group	s__uncultured_bacterium
7b6b9c0f3dcc17dcb9f0976b0d69a1e5	RMN	65.0998	3.09999e-06	0.000247585	C3	d__Bacteria	p__Firmicutes	c__Clostridia	o__Oscillospirales	f__Ruminococcaceae	g__Ruminococcus
7c4f68f2c47716b5c0a08a52553ee13f	RMN	40.5967	0.000374938	0.00548604	C2	d__Bacteria	p__Fibrobacterota	c__Fibrobacteria	o__Fibrobacterales	f__Fibrobacteraceae	g__Fibrobacter	s__Fibrobacter_succinogenes
80baf18fe05f430d9299160bf9b68d35	CRD96	31.2492	0.000314305	0.00556052	C1	d__Archaea	p__Thermoplasmatota	c__Thermoplasmata	o__Methanomassiliicoccales	f__Methanomethylophilaceae	g__uncultured
82712b6d2bcbddd66d569fe4a44e2f51	CRD96	72.5551	9.29763e-06	0.000454957	C1	d__Bacteria	p__Firmicutes	c__Clostridia	o__Peptostreptococcales-Tissierellales	f__Anaerovoracaceae
83ee87e510138041b3eeae220b8cb8be	RMN	40.2814	0.00081214	0.00891341	C3	d__Bacteria	p__Firmicutes	c__Clostridia	o__Lachnospirales	f__Lachnospiraceae	g__Butyrivibrio
872a669140f7fbbfc2f221970a2293f1	RMN	24.1514	6.21255e-05	0.00226584	C2	d__Bacteria	p__Firmicutes	c__Clostridia	o__Oscillospirales	f__Ruminococcaceae	g__Ruminococcus	s__Ruminococcus_flavefaciens
872dd6acb4435f5a43d485f399cd7785	CRD96	26.087	4.87165e-05	0.00188151	C1	d__Bacteria	p__Firmicutes	c__Clostridia	o__Peptococcales	f__Peptococcaceae	g__uncultured	s__uncultured_rumen
8f6f2d179965dbf0f5bf4347136596a8	CRD96	41.5905	0.000698311	0.00821103	C1	d__Bacteria	p__Firmicutes	c__Clostridia	o__Oscillospirales
8fb62e0e4199709cda6e99d9c9c35727	RMN	15.4882	0.000284991	0.00689448	C3	d__Bacteria	p__Firmicutes	c__Clostridia	o__Oscillospirales	f__Ruminococcaceae	g__Ruminococcus	s__Ruminococcus_flavefaciens
911ee04b763e7f1e5a2644bd1633863b	RMN	23.8213	6.83287e-05	0.00238967	C2	d__Bacteria	p__Bacteroidota	c__Bacteroidia	o__Chitinophagales	f__uncultured	g__uncultured	s__uncultured_Bacteroidetes
9274a871c247d63cd8344dee10dc6ced	CRD96	58.4566	0.000485899	0.00589482	C1	d__Bacteria	p__Firmicutes	c__Clostridia	o__Oscillospirales	f__Oscillospiraceae	g__NK4A214_group	s__uncultured_bacterium
933130283500de662127a1f6c514de7f	RMN	22.5403	0.000583284	0.00881776	C2	d__Bacteria	p__Spirochaetota	c__Spirochaetia	o__Spirochaetales	f__Spirochaetaceae	g__Treponema	s__uncultured_bacterium
948fa46db95c2ab4ee3e7361c056eb13	RMN	53.0184	3.21414e-06	0.000279928	C3	d__Bacteria	p__Firmicutes	c__Clostridia	o__Lachnospirales	f__Lachnospiraceae	g__Butyrivibrio
97aad29e7ee6ce93e099cbc1102b9084	CRD96	132.109	0.000287414	0.00318355	C1	d__Bacteria	p__Synergistota	c__Synergistia	o__Synergistales	f__Synergistaceae	g__Pyramidobacter	s__uncultured_rumen
999eff20883a2d2be15bdb725b8b336a	RMN	49.2117	3.5139e-06	0.000306942	C2	d__Bacteria	p__Fibrobacterota	c__Fibrobacteria	o__Fibrobacterales	f__Fibrobacteraceae	g__Fibrobacter	s__Fibrobacter_sp.
9dece2cf46e5e5d05560514eab7e90d4	RMN	31.9143	0.000689038	0.0080939	C3	d__Bacteria	p__Firmicutes	c__Negativicutes	o__Veillonellales-Selenomonadales	f__Selenomonadaceae	g__Selenomonas	s__unidentified_rumen
9f2e947fca67b5c904982c70581407f2	RMN	36.5092	1.90641e-05	0.000924718	C2	d__Bacteria	p__Spirochaetota	c__Spirochaetia	o__Spirochaetales	f__Spirochaetaceae	g__Treponema	s__uncultured_bacterium
9f6173405050c38bb23106292ac8ca8e	RMN	31.4269	2.65071e-05	0.00120046	C3	d__Bacteria	p__Spirochaetota	c__Spirochaetia	o__Spirochaetales	f__Spirochaetaceae	g__Treponema	s__Treponema_saccharophilum
a3721f3dcc1b00dae8d84bec31f592ab	CRD96	17.6445	0.000250079	0.00596873	C1	d__Bacteria	p__Actinobacteriota	c__Coriobacteriia	o__Coriobacteriales	f__Atopobiaceae	g__Atopobium	s__uncultured_bacterium
a5e01055b2c60d3bef375eb4ff5ab9f8	RMN	39.0224	0.000432499	0.00625045	C2	d__Bacteria	p__Firmicutes	c__Clostridia	o__Lachnospirales	f__Lachnospiraceae	g__Lachnospiraceae_NK4A136_group	s__uncultured_bacterium
aa218276289776f39cba32007789c6d6	CRD96	53.0411	3.09606e-06	0.000276167	C1	d__Bacteria	p__Firmicutes	c__Clostridia	o__Christensenellales	f__Christensenellaceae	g__uncultured	s__uncultured_bacterium
aa3f734a791ae7bba1cd80cef95ce92c	CRD96	19.8645	0.000220894	0.00524203	C1	d__Bacteria	p__Firmicutes	c__Clostridia	o__Peptococcales	f__Peptococcaceae	g__uncultured
aa7d572fbc0459dabf3bdb29f396941e	CRD96	22.5938	0.000212931	0.0047705	C1	d__Bacteria	p__Firmicutes	c__Bacilli	o__Erysipelotrichales	f__Erysipelotrichaceae	g__Solobacterium	s__uncultured_rumen
aae7b93feba61c6ac791d5936c9b27f5	CRD96	15.4911	0.000515474	0.00968956	C1	d__Bacteria	p__Firmicutes	c__Clostridia	o__Peptostreptococcales-Tissierellales	f__Anaerovoracaceae	g__Family_XIII_AD3011_group	s__uncultured_rumen
abb0ebf9a5fd89e9cd9ed0bec480a99b	CRD96	16.3892	0.000545862	0.00959319	C1	d__Bacteria	p__Firmicutes	c__Bacilli	o__Erysipelotrichales	f__Erysipelotrichaceae	g__[Anaerorhabdus]_furcosa_group
ac65984074ec7defedc1de7eebb2118a	CRD96	44.8096	0.000715977	0.0072358	C1	d__Bacteria	p__Firmicutes	c__Clostridia	o__Lachnospirales	f__Lachnospiraceae
ad5933ab94fd060b083cb99fd0cc69f8	RMN	108.283	7.73602e-07	9.09008e-05	C3	d__Bacteria	p__Firmicutes	c__Clostridia	o__Lachnospirales	f__Lachnospiraceae	g__Butyrivibrio	s__Butyrivibrio_fibrisolvens
adc2ec1a249a5c7894896aee1a98ac76	CRD96	100.523	3.71072e-07	6.4691e-05	C1	d__Bacteria	p__Actinobacteriota	c__Coriobacteriia	o__Coriobacteriales	f__Coriobacteriales_Incertae_Sedis	g__Raoultibacter
af834f8b4448fba030c591dc3b5f5e6b	RMN	16.6755	0.000273271	0.00645319	C3	d__Bacteria	p__Firmicutes	c__Clostridia	o__Clostridia	f__Hungateiclostridiaceae	g__Saccharofermentans	s__uncultured_bacterium
b22ff8f086e8d85ae11c53278dd5af4a	RMN	34.3513	0.00103065	0.00973265	C3	d__Bacteria	p__Firmicutes	c__Clostridia	o__Lachnospirales	f__Lachnospiraceae
b2512862dfe36c068c6c5d4bbe7a77fd	CRD96	25.3525	0.000196491	0.00433112	C1	d__Bacteria	p__Firmicutes	c__Bacilli	o__Erysipelotrichales	f__Erysipelotrichaceae	g__Solobacterium	s__uncultured_rumen
b35a8cf8c002bdaafc59278f61f1dc59	RMN	20.142	0.00018899	0.00471957	C2	d__Bacteria	p__Firmicutes	c__Clostridia	o__Lachnospirales	f__Lachnospiraceae	g__[Eubacterium]_ruminantium_group	s__uncultured_bacterium
b3663fa21d5f6834a31a773c5293580e	CRD96	49.1388	0.000728147	0.0077858	C1	d__Bacteria	p__Firmicutes	c__Clostridia	o__Lachnospirales	f__Lachnospiraceae	g__[Eubacterium]_hallii_group	s__uncultured_bacterium
b42a5ae287e1e3b0bd4a676b6909877c	RMN	75.1239	0.000159731	0.00287408	C2	d__Bacteria	p__Spirochaetota	c__Spirochaetia	o__Spirochaetales	f__Spirochaetaceae	g__Treponema	s__unidentified_rumen
b49abc77a09a0fe31175d460ff32a700	RMN	33.0669	0.000563529	0.0075267	C3	d__Bacteria	p__Bacteroidota	c__Bacteroidia	o__Bacteroidales	f__Prevotellaceae	g__Prevotella	s__uncultured_bacterium
b4c37c252dac1c007bd4c42a4ee44e09	RMN	55.6745	0.000140891	0.00235484	C2	d__Bacteria	p__Fibrobacterota	c__Fibrobacteria	o__Fibrobacterales	f__Fibrobacteraceae	g__Fibrobacter	s__Fibrobacter_succinogenes
bca951a0ca7bd59403944eb51bec314a	RMN	17.5569	0.000250234	0.00594121	C3	d__Bacteria	p__Bacteroidota	c__Bacteroidia	o__Bacteroidales
be61dfce116375df290a619ba5d847be	CRD96	64.4154	0.000896546	0.0083657	C1	d__Bacteria	p__Firmicutes	c__Clostridia	o__Peptostreptococcales-Tissierellales	f__Anaerovoracaceae	g__Anaerovorax	s__uncultured_rumen
bf9b1d8c3d843607d02331ed0b97800f	RMN	62.3775	0.000191224	0.00347395	C2	d__Bacteria	p__Firmicutes	c__Clostridia	o__Lachnospirales	f__Lachnospiraceae
c104fc619c155eda0ea49f7f08bb8c84	RMN	50.6829	0.000809488	0.00763574	C2	d__Bacteria	p__Firmicutes	c__Clostridia	o__Lachnospirales	f__Lachnospiraceae	g__Butyrivibrio	s__uncultured_rumen
c251bdf260c2db6d7299ff50cf8c44b1	RMN	20.4426	0.000109666	0.00344585	C2	d__Bacteria	p__Bacteroidota	c__Bacteroidia	o__Bacteroidales	f__Prevotellaceae	g__Prevotellaceae_Ga6A1_group	s__uncultured_rumen
c2bb7e52e1995ede31db1e5e9b88418e	CRD96	33.0825	0.000869992	0.00939714	C1	d__Bacteria	p__Actinobacteriota	c__Coriobacteriia	o__Coriobacteriales	f__Atopobiaceae	g__Atopobium
c3dcd505f447617707fd95eee3dc6983	RMN	42.0132	1.31254e-05	0.000688956	C3	d__Bacteria	p__Firmicutes	c__Clostridia	o__Oscillospirales	f__Ruminococcaceae	g__Ruminococcus
c585e27bf670c087e90440e33977f9f4	RMN	16.656	0.000481657	0.00883311	C2	d__Bacteria	p__Firmicutes	c__Clostridia	o__Lachnospirales	f__Lachnospiraceae	g__Butyrivibrio	s__uncultured_rumen
c5bf22467238cac45ab4ac37d2826152	RMN	49.6594	0.000432023	0.00470875	C2	d__Bacteria	p__Spirochaetota	c__Spirochaetia	o__Spirochaetales	f__Spirochaetaceae	g__Treponema	s__uncultured_bacterium
c6b1e717d91ffd2c858791cf86d9b0ca	CRD96	54.8098	0.000611566	0.0065204	C1	d__Bacteria	p__Firmicutes	c__Clostridia	o__Lachnospirales	f__Lachnospiraceae
c6c99a3768381cc9b97d592f7d4181eb	RMN	52.6015	0.000324913	0.00490976	C2	d__Bacteria	p__Fibrobacterota	c__Fibrobacteria	o__Fibrobacterales	f__Fibrobacteraceae	g__Fibrobacter	s__Fibrobacter_succinogenes
c8afff0ce1f7434890f0149fcaef99ce	CRD96	57.2033	3.04793e-06	0.000265742	C1	d__Bacteria	p__Firmicutes	c__Negativicutes	o__Acidaminococcales	f__Acidaminococcaceae	g__Succiniclasticum	s__uncultured_rumen
cbc1178ad3b698bc491ba5381b7bbde5	RMN	53.9591	0.000402341	0.00458379	C2	d__Bacteria	p__Fibrobacterota	c__Fibrobacteria	o__Fibrobacterales	f__Fibrobacteraceae	g__Fibrobacter	s__Fibrobacter_succinogenes
cbf03b76f33ec1336ee8492ba2b1d71f	CRD96	46.4413	0.000647918	0.00715747	C1	d__Bacteria	p__Bacteroidota	c__Bacteroidia	o__Bacteroidales	f__Rikenellaceae	g__Rikenellaceae_RC9_gut_group	s__uncultured_bacterium
cdc8d280113798e0fadb0ea2fd385706	CRD96	28.9619	3.05854e-05	0.00137684	C1	d__Bacteria	p__Firmicutes	c__Clostridia	o__Oscillospirales	f__Oscillospiraceae	g__Papillibacter	s__uncultured_rumen
ce68021a4fa9dcdf3b6b75a37dcf255d	RMN	44.4058	5.69018e-06	0.000419945	C3	d__Bacteria	p__Firmicutes	c__Clostridia	o__Lachnospirales	f__Lachnospiraceae
cf1ed92b1b511f4b0b630dd649a5bc00	CRD96	38.6052	0.000632031	0.00830809	C1	d__Bacteria	p__Bacteroidota	c__Bacteroidia	o__Bacteroidales	f__Muribaculaceae	g__Muribaculaceae	s__uncultured_rumen
cfa3c29b0c5b183bd73e6865a473480f	RMN	32.7559	0.000787738	0.00927272	C3	d__Bacteria	p__Spirochaetota	c__Spirochaetia	o__Spirochaetales	f__Spirochaetaceae	g__Treponema
d0023d19e220a4ac8e57478a28005e0b	RMN	17.0519	0.000211639	0.0055159	C2	d__Bacteria	p__Firmicutes	c__Clostridia	o__Oscillospirales	f__Ruminococcaceae	g__Ruminococcus
d23c8976c0db980f8b0d1aa951a68e87	RMN	84.2487	7.02399e-07	9.7214e-05	C2	d__Bacteria	p__Firmicutes	c__Clostridia	o__Oscillospirales	f__Ruminococcaceae	g__Ruminococcus
d4d81c23716a5d19b233ca36996540e3	CRD96	87.7296	0.000825407	0.00822954	C1	d__Bacteria	p__Firmicutes	c__Clostridia	o__Christensenellales	f__Christensenellaceae	g__Christensenellaceae_R-7_group	s__uncultured_bacterium
d679b699c80ad9c0cc7b610ade30ce76	RMN	52.7536	2.2048e-06	0.000228387	C2	d__Bacteria	p__Bacteroidota	c__Bacteroidia	o__Bacteroidales	f__Prevotellaceae	g__Prevotellaceae_Ga6A1_group	s__uncultured_rumen
d8c9c74f0167ea4ede0468923c70ae04	RMN	31.9871	2.00554e-05	0.00102907	C3	d__Bacteria	p__Firmicutes	c__Clostridia	o__Lachnospirales	f__Lachnospiraceae	g__Butyrivibrio
dba7e3b53bbfdac009f10aa39be73c0b	RMN	20.1669	0.000402649	0.00750396	C2	d__Bacteria	p__Firmicutes	c__Clostridia	o__Lachnospirales	f__Lachnospiraceae
dbec707bdb3deb2ef9e1ccaa47fca8ca	RMN	74.0669	1.5313e-06	0.000160055	C2	d__Bacteria	p__Firmicutes	c__Clostridia	o__Lachnospirales	f__Lachnospiraceae
dbf97432c06dc6b50f1335857403d87e	CRD48	14.0019	0.000433795	0.00924331	C2	d__Bacteria	p__Fibrobacterota	c__Fibrobacteria	o__Fibrobacterales	f__Fibrobacteraceae	g__Fibrobacter	s__Fibrobacter_succinogenes
dd8f72c260c916e899a1952956836541	RMN	23.1384	8.14952e-05	0.00269258	C3	d__Bacteria	p__Bacteroidota	c__Bacteroidia	o__Bacteroidales	f__Prevotellaceae
de61089b4f6159b71cab245b01b7423e	CRD96	29.1286	8.78433e-05	0.00254317	C1	d__Bacteria	p__Firmicutes	c__Clostridia	o__Peptostreptococcales-Tissierellales	f__Anaerovoracaceae	g__Anaerovorax	s__uncultured_rumen
e1cc22c050f09bf8af68836ec0d953f9	CRD96	21.2427	0.000260897	0.0055795	C1	d__Bacteria	p__Firmicutes	c__Clostridia	o__Lachnospirales	f__Lachnospiraceae
e237813251d32041135f7bc8b80fa51d	CRD96	224.02	6.47742e-08	1.9837e-05	C1	d__Bacteria	p__Firmicutes	c__Clostridia	o__Peptostreptococcales-Tissierellales	f__Anaerovoracaceae	g__Mogibacterium	s__uncultured_rumen
e4a7bc020db52447b76a5819ad1bf983	CRD96	27.308	5.22268e-05	0.00191526	C1	d__Archaea	p__Thermoplasmatota	c__Thermoplasmata	o__Methanomassiliicoccales	f__Methanomethylophilaceae	g__uncultured	s__methanogenic_archaeon
e5823a6c3f7af1c650dfeb5f6a4ec2d3	CRD96	40.012	2.36934e-05	0.000996524	C1	d__Bacteria	p__Firmicutes	c__Clostridia	o__Peptostreptococcales-Tissierellales	f__Anaerovoracaceae	g__Anaerovorax
e5e0409b78241ce02ae001ac077d588d	CRD96	29.1788	4.84888e-05	0.00177787	C1	d__Bacteria	p__Firmicutes	c__Clostridia	o__Oscillospirales	f__Oscillospiraceae	g__uncultured
e72a018c980aa7b23a855852fc3aa020	CRD48	14.1129	0.000502323	0.00998806	C2	d__Bacteria	p__Spirochaetota	c__Spirochaetia	o__Spirochaetales	f__Spirochaetaceae	g__Treponema
e80dce476fe9293ff39fd50b11ba04b3	CRD96	24.1514	0.00047462	0.00762195	C1	d__Bacteria	p__Bacteroidota	c__Bacteroidia	o__Bacteroidales	f__Rikenellaceae	g__Rikenellaceae_RC9_gut_group	s__uncultured_bacterium
eb58c959d410ee9554becfeb1db59be2	CRD96	66.8589	0.000501022	0.00669022	C1	d__Bacteria	p__Firmicutes	c__Bacilli	o__Erysipelotrichales	f__Erysipelotrichaceae	g__[Anaerorhabdus]_furcosa_group	s__uncultured_rumen
eb73be9d854c5e2e9a12c70789fac521	RMN	44.7703	0.00042661	0.00585699	C2	d__Bacteria	p__Firmicutes	c__Clostridia	o__Lachnospirales	f__Lachnospiraceae
edad8c80d9fa6520d08d7a50d767476c	CRD96	33.2087	0.000562523	0.00775352	C1	d__Bacteria	p__Chloroflexi	c__Anaerolineae	o__Anaerolineales	f__Anaerolineaceae	g__Flexilinea	s__uncultured_rumen
efe730c788d8547bcccef8821e33113d	CRD96	18.2425	0.000440026	0.00779943	C1	d__Bacteria	p__Firmicutes	c__Bacilli	o__Erysipelotrichales	f__Erysipelotrichaceae	g__Solobacterium	s__uncultured_bacterium
f0121575460a3a7d86b8e2fcd59f0a5a	RMN	56.2116	3.47148e-06	0.000285328	C3	d__Bacteria	p__Bacteroidota	c__Bacteroidia	o__Bacteroidales	f__Bacteroidales_RF16_group	g__Bacteroidales_RF16_group	s__uncultured_bacterium
f01a95c4c94d807d61df421b448f580d	RMN	15.5486	0.000328486	0.0074323	C3	d__Bacteria	p__Firmicutes	c__Clostridia	o__Oscillospirales	f__Ruminococcaceae	g__Ruminococcus
f06b867f635882640fe65791018cb590	RMN	15.8369	0.000340228	0.0075309	C2	d__Bacteria	p__Bacteroidota	c__Bacteroidia	o__Bacteroidales	f__Prevotellaceae	g__Prevotella	s__Prevotella_ruminicola
f4d629380fdd7eae3549de2990b06da4	CRD96	58.4302	1.76053e-06	0.00019258	C1	d__Bacteria	p__Desulfobacterota	c__Desulfovibrionia	o__Desulfovibrionales	f__Desulfovibrionaceae	g__Desulfovibrio	s__uncultured_rumen
f51ff4a9b8b6056e7e1cb8a780490035	RMN	30.5459	3.35344e-05	0.00138802	C3	d__Bacteria	p__Firmicutes	c__Clostridia	o__Oscillospirales	f__Ruminococcaceae	g__Ruminococcus
f640eb5af3576ea5d842ef49abe47304	CRD96	31.5857	0.000569776	0.00732947	C1	d__Bacteria	p__Spirochaetota	c__Spirochaetia	o__Spirochaetales	f__Spirochaetaceae	g__Treponema	s__uncultured_bacterium
f6431daee152c3da61467d0c34a8763a	CRD96	20.9939	0.000227171	0.00499391	C1	d__Bacteria	p__Firmicutes	c__Clostridia	o__Oscillospirales	f__UCG-010	g__UCG-010
f731422791c018cfb72dbf4298daceb5	RMN	29.4996	2.50751e-05	0.00121701	C3	d__Bacteria	p__Firmicutes	c__Clostridia	o__Lachnospirales	f__Lachnospiraceae	g__Pseudobutyrivibrio	s__Pseudobutyrivibrio_sp.
f93a82a17185ecba9bf46bc26ca97e8e	CRD96	18.9457	0.000323482	0.00652425	C1	d__Bacteria	p__Bacteroidota	c__Bacteroidia	o__Bacteroidales	f__Rikenellaceae	g__Rikenellaceae_RC9_gut_group	s__uncultured_bacterium
fc663789b5b133b1b4b53a734f374b14	RMN	47.2679	0.000304613	0.00476907	C3	d__Bacteria	p__Firmicutes	c__Clostridia	o__Lachnospirales	f__Lachnospiraceae
fc967a1f36225169a08cda2143e8db41	RMN	115.347	0.000141622	0.00241852	C2	d__Bacteria	p__Spirochaetota	c__Spirochaetia	o__Spirochaetales	f__Spirochaetaceae	g__Treponema	s__uncultured_bacterium
fde29dd32a840f39829323727567e52b	RMN	33.2231	0.000272841	0.00432497	C2	d__Bacteria	p__Firmicutes	c__Clostridia	o__Lachnospirales	f__Lachnospiraceae
fe813581f62893713c6217dfce92fcb6	RMN	44.5038	0.000330957	0.00501657	C2	d__Bacteria	p__Spirochaetota	c__Spirochaetia	o__Spirochaetales	f__Spirochaetaceae	g__Treponema	s__uncultured_bacterium
fe96c5a2781b1250e26a651a8e033d7e	CRD96	14.4416	0.000483434	0.00959081	C1	d__Bacteria	p__Actinobacteriota	c__Coriobacteriia	o__Coriobacteriales	f__Atopobiaceae	g__Coriobacteriaceae_UCG-002	s__uncultured_bacterium
ff2e7c3d0c855ccd269035ddd92e8ca2	RMN	36.3628	0.000661737	0.00816986	C3	d__Bacteria	p__Firmicutes	c__Clostridia	o__Lachnospirales	f__Lachnospiraceae	g__[Eubacterium]_ruminantium_group	s__uncultured_bacterium
ff3e3bc115ed8c4343681f660ce2521f	RMN	95.1084	0.000320915	0.0038993	C2	d__Bacteria	p__Firmicutes	c__Clostridia	o__Lachnospirales	f__Lachnospiraceae	g__Butyrivibrio	s__uncultured_rumen
ffcc45ba3e8bba07b4bb92b323bebc45	CRD96	26.9261	3.91445e-05	0.00164784	C1	d__Bacteria	p__Desulfobacterota	c__Desulfovibrionia	o__Desulfovibrionales	f__Desulfovibrionaceae	g__Desulfovibrio	s__uncultured_rumen

## Sheet: Table S6
Table S6. MMseqs2 LCA taxonomy report used to generate the Sankey plot in Pavian
Percentage of transcripts covered by the clade rooted at this taxon	Number of transcripts covered by the clade rooted at this taxon	Number of transcripts assigned directly to this taxon	Rank	Taxonomy identifier	Scientific name
9.4396	43920	43920	no rank	0	unclassified
90.5604	421352	2808	no rank	1	root
89.7019	417358	3809	no rank	131567	cellular organisms
78.2284	363975	17425	superkingdom	2	Bacteria
44.4901	207000	2260	clade	1783272	Terrabacteria group
42.7449	198880	9077	phylum	1239	Firmicutes
37.0699	172476	7218	class	186801	Clostridia
30.3023	140988	10190	order	186802	Eubacteriales
13.5132	62873	2473	family	186803	Lachnospiraceae
9.6359	44833	1894	no rank	186928	unclassified Lachnospiraceae
8.955	41665	41665	species	1898203	Lachnospiraceae bacterium
0.0636	296	296	species	1200747	Lachnospiraceae bacterium G11
0.0428	199	199	species	1520821	Lachnospiraceae bacterium A10
0.0421	196	196	species	1520828	Lachnospiraceae bacterium YSD2013
0.0303	141	141	species	1855374	Lachnospiraceae bacterium KH1T2
0.0288	134	134	species	1200749	Lachnospiraceae bacterium G41
0.0254	118	118	species	1520825	Lachnospiraceae bacterium XPB1003
0.0155	72	72	species	1520823	Lachnospiraceae bacterium NE2001
0.0045	21	21	species	1855375	Lachnospiraceae bacterium KHCPX20
0.0039	18	18	species	1392836	Lachnospiraceae bacterium TWA4
0.0039	18	18	species	1520826	Lachnospiraceae bacterium XBB2008
0.0026	12	12	species	1165092	Lachnospiraceae bacterium JC7
0.0026	12	12	species	1520820	Lachnospiraceae bacterium XBD2001
0.0019	9	9	species	2885348	Lachnospiraceae bacterium CLA-AA-H215
0.0013	6	6	species	2093742	Lachnospiraceae bacterium KM106-2
0.0009	4	4	species	1520822	Lachnospiraceae bacterium C10
0.0006	3	3	species	397288	Lachnospiraceae bacterium 3-1
0.0004	2	2	species	397291	Lachnospiraceae bacterium A4
0.0004	2	2	species	1235792	Lachnospiraceae bacterium M18-1
0.0004	2	2	species	877406	Lachnospiraceae bacterium NK3A20
0.0004	2	2	species	658656	Lachnospiraceae bacterium 6_1_37FAA
0.0002	1	1	species	1520827	Lachnospiraceae bacterium XBB1006
0.0002	1	1	species	1792306	Lachnospiraceae bacterium C7
0.0002	1	1	species	1235793	Lachnospiraceae bacterium MD335
0.0002	1	1	species	1200721	Lachnospiraceae bacterium RM5
0.0002	1	1	species	2292272	Lachnospiraceae bacterium OM04-12BH
0.0002	1	1	species	2302969	Lachnospiraceae bacterium TF09-5
0.0002	1	1	species	2885349	Lachnospiraceae bacterium CLA-AA-H224
1.9668	9151	3169	genus	830	Butyrivibrio
1.1582	5389	1134	no rank	2639466	unclassified Butyrivibrio
0.3116	1450	1450	species	28121	Butyrivibrio sp.
0.2553	1188	1188	species	1408305	Butyrivibrio sp. LB2008
0.0716	333	333	species	1280685	Butyrivibrio sp. NC3005
0.0438	204	204	species	1458463	Butyrivibrio sp. AE2032
0.0348	162	162	species	2364878	Butyrivibrio sp. X503
0.0288	134	134	species	2364880	Butyrivibrio sp. XB500-5
0.0215	100	100	species	1520811	Butyrivibrio sp. INlla21
0.0172	80	80	species	1855323	Butyrivibrio sp. M55
0.0133	62	62	species	1496722	Butyrivibrio sp. AE2005
0.0114	53	53	species	1520812	Butyrivibrio sp. YAB3001
0.0092	43	43	species	1408306	Butyrivibrio sp. MC2021
0.0088	41	41	species	1280664	Butyrivibrio sp. VCD2006
0.0077	36	36	species	2364879	Butyrivibrio sp. CB08
0.0069	32	32	species	1280666	Butyrivibrio sp. AE3009
0.0067	31	31	species	1280667	Butyrivibrio sp. VCB2001
0.0064	30	30	species	1496721	Butyrivibrio sp. AE3003
0.0054	25	25	species	1408304	Butyrivibrio sp. FCS014
0.0052	24	24	species	1280671	Butyrivibrio sp. FC2001
0.0052	24	24	species	1280672	Butyrivibrio sp. AC2005
0.0047	22	22	species	1520806	Butyrivibrio sp. INlla18
0.0041	19	19	species	1280665	Butyrivibrio sp. XPD2002
0.0037	17	17	species	1280686	Butyrivibrio sp. MC2013
0.0032	15	15	species	1280668	Butyrivibrio sp. XPD2006
0.0032	15	15	species	1520808	Butyrivibrio sp. INlla14
0.0032	15	15	species	1506994	Butyrivibrio sp. AE3004
0.003	14	14	species	1280679	Butyrivibrio sp. VCB2006
0.0028	13	13	species	1280683	Butyrivibrio sp. NC2007
0.0021	10	10	species	1280663	Butyrivibrio sp. AE2015
0.0019	9	9	species	1280684	Butyrivibrio sp. FCS006
0.0017	8	8	species	1280673	Butyrivibrio sp. AE3006
0.0017	8	8	species	1280682	Butyrivibrio sp. XBB1001
0.0015	7	7	species	1280676	Butyrivibrio sp. WCD3002
0.0013	6	6	species	1520810	Butyrivibrio sp. Su6
0.0013	6	6	species	1280680	Butyrivibrio sp. LC3010
0.0009	4	4	species	1280678	Butyrivibrio sp. MB2005
0.0009	4	4	species	1410610	Butyrivibrio sp. NC2002
0.0006	3	3	species	1761780	Butyrivibrio sp. ob235
0.0004	2	2	species	1520807	Butyrivibrio sp. INlla16
0.0004	2	2	species	1410611	Butyrivibrio sp. WCE2006
0.0004	2	2	species	1520809	Butyrivibrio sp. TB
0.0002	1	1	species	1280670	Butyrivibrio sp. AD3002
0.0002	1	1	species	1280681	Butyrivibrio sp. WCD2001
0.0668	311	230	species	831	Butyrivibrio fibrisolvens
0.0165	77	77	strain	657324	Butyrivibrio fibrisolvens 16/4
0.0009	4	4	strain	1121131	Butyrivibrio fibrisolvens DSM 3071
0.0438	204	203	species	185008	Butyrivibrio hungatei
0.0002	1	1	strain	1121132	Butyrivibrio hungatei DSM 14810
0.0168	78	76	species	43305	Butyrivibrio proteoclasticus
0.0004	2	2	strain	515622	Butyrivibrio proteoclasticus B316
0.6704	3119	1821	genus	46205	Pseudobutyrivibrio
0.2143	997	118	no rank	2638619	unclassified Pseudobutyrivibrio
0.1339	623	623	species	2014367	Pseudobutyrivibrio sp.
0.0251	117	117	species	1520801	Pseudobutyrivibrio sp. ACV-2
0.0064	30	30	species	1520804	Pseudobutyrivibrio sp. AR14
0.0047	22	22	species	1798185	Pseudobutyrivibrio sp. UC1225
0.0045	21	21	species	1410616	Pseudobutyrivibrio sp. MD2005
0.0039	18	18	species	1520802	Pseudobutyrivibrio sp. YE44
0.003	14	14	species	1855344	Pseudobutyrivibrio sp. 49
0.0028	13	13	species	1798186	Pseudobutyrivibrio sp. OR37
0.0015	7	7	species	1408312	Pseudobutyrivibrio sp. LB2011
0.0013	6	6	species	1855302	Pseudobutyrivibrio sp. JW11
0.0011	5	5	species	1520803	Pseudobutyrivibrio sp. C4
0.0006	3	3	species	1798168	Pseudobutyrivibrio sp. NOR37
0.037	172	170	species	46206	Pseudobutyrivibrio ruminis
0.0004	2	2	strain	1123011	Pseudobutyrivibrio ruminis DSM 9787
0.0277	129	129	species	185007	Pseudobutyrivibrio xylanivorans
0.3243	1509	33	genus	572511	Blautia
0.2865	1333	1	no rank	2648079	unclassified Blautia
0.2852	1327	1327	species	1955243	Blautia sp.
0.0006	3	3	species	1965603	Blautia sp. An249
0.0002	1	1	species	1226324	Blautia sp. KLE 1732
0.0002	1	1	species	2841511	Blautia sp. MSJ-9
0.0219	102	4	no rank	765820	environmental samples
0.0084	39	39	species	765821	uncultured Blautia sp.
0.0071	33	33	species	1262757	Blautia sp. CAG:37
0.0032	15	15	species	1262756	Blautia sp. CAG:257
0.0015	7	7	species	1262755	Blautia sp. CAG:237
0.0009	4	4	species	1262758	Blautia sp. CAG:52
0.0017	8	8	species	418240	Blautia wexlerae
0.0015	7	7	species	40520	Blautia obeum
0.0013	6	6	species	89014	Blautia luti
0.0006	3	3	species	871665	Blautia faecis
0.0006	3	3	species	2838487	Candidatus Blautia faecavium
0.0004	2	2	species	2838490	Candidatus Blautia gallistercoris
0.0002	1	1	species	1737424	Blautia massiliensis
0.0002	1	1	species	2838502	Candidatus Blautia stercoripullorum
0.0002	1	1	species	2838497	Candidatus Blautia ornithocaccae
0.0002	1	1	species	2838496	Candidatus Blautia merdipullorum
0.0002	1	1	species	2838493	Candidatus Blautia intestinipullorum
0.0002	1	1	species	2838489	Candidatus Blautia faecipullorum
0.0002	1	1	species	1917868	Blautia marasmi
0.0002	1	1	species	1322	Blautia hansenii
0.0002	1	1	species	871664	Blautia stercoris
0.0002	1	1	species	536633	Blautia glucerasea
0.0002	1	1	species	33035	Blautia producta
0.0002	1	1	species	1532	Blautia coccoides
0.1438	669	0	genus	115543	Parasporobacterium
0.1436	668	0	no rank	2740532	unclassified Parasporobacterium
0.1436	668	668	species	2740533	Parasporobacterium sp.
0.0002	1	1	species	115544	Parasporobacterium paucivorans
0.0441	205	170	genus	33042	Coprococcus
0.0045	21	21	species	116085	Coprococcus catus
0.0017	8	0	no rank	458252	environmental samples
0.0015	7	7	species	1262862	Coprococcus sp. CAG:131
0.0002	1	1	species	1263071	Coprococcus eutactus CAG:665
0.0006	3	1	species	33043	Coprococcus eutactus
0.0004	2	2	strain	411474	Coprococcus eutactus ATCC 27759
0.0006	3	0	no rank	2684943	unclassified Coprococcus
0.0002	1	1	species	2049024	Coprococcus sp.
0.0002	1	1	species	2293088	Coprococcus sp. AF16-5
0.0002	1	1	species	2709719	Coprococcus sp. MSK.21.13
0.0402	187	0	genus	1213720	Stomatobaculum
0.04	186	0	no rank	2643635	unclassified Stomatobaculum
0.04	186	186	species	1984869	Stomatobaculum sp.
0.0002	1	1	species	796942	Stomatobaculum longum
0.0301	140	1	genus	265975	Oribacterium
0.0294	137	9	no rank	2629782	unclassified Oribacterium
0.0163	76	76	species	1969407	Oribacterium sp.
0.003	14	3	species	652706	Oribacterium sp. oral taxon 078
0.0024	11	11	strain	608534	Oribacterium sp. oral taxon 078 str. F0262
0.0021	10	10	species	671214	Oribacterium sp. oral taxon 102
0.0013	6	6	species	1408311	Oribacterium sp. FC2011
0.0013	6	6	species	1943579	Oribacterium sp. C9
0.0011	5	5	species	689781	Oribacterium sp. NK2B42
0.0011	5	5	species	1855343	Oribacterium sp. WCC10
0.0009	4	4	species	1410612	Oribacterium sp. P6A1
0.0004	2	2	species	1855342	Oribacterium sp. KHPX15
0.0004	2	2	species	237576	Oribacterium sinus
0.0245	114	5	genus	841	Roseburia
0.0181	84	2	no rank	512313	environmental samples
0.0082	38	38	species	1262945	Roseburia sp. CAG:309
0.0021	10	10	species	1262942	Roseburia sp. CAG:182
0.0017	8	8	species	1262948	Roseburia sp. CAG:471
0.0015	7	7	species	1262940	Roseburia sp. CAG:100
0.0015	7	7	species	1263105	Roseburia inulinivorans CAG:15
0.0006	3	3	species	512314	uncultured Roseburia sp.
0.0006	3	3	species	1262946	Roseburia sp. CAG:380
0.0006	3	3	species	1262949	Roseburia sp. CAG:50
0.0004	2	2	species	1262944	Roseburia sp. CAG:303
0.0002	1	1	species	1262943	Roseburia sp. CAG:197
0.0041	19	0	no rank	2637578	unclassified Roseburia
0.0032	15	15	species	2049040	Roseburia sp.
0.0009	4	4	species	2763064	Roseburia sp. BX1005
0.0006	3	3	species	166486	Roseburia intestinalis
0.0004	2	2	species	301301	Roseburia hominis
0.0002	1	1	species	301302	Roseburia faecis
0.0131	61	0	genus	31980	Acetitomaculum
0.0131	61	59	species	2382	Acetitomaculum ruminis
0.0004	2	2	strain	1120918	Acetitomaculum ruminis DSM 5522
0.0129	60	0	genus	189330	Dorea
0.0073	34	34	species	88431	Dorea longicatena
0.0043	20	0	no rank	2627917	unclassified Dorea
0.0039	18	18	species	2040332	Dorea sp.
0.0002	1	1	species	1235798	Dorea sp. 5-2
0.0002	1	1	species	2292041	Dorea sp. AF36-15AT
0.0013	6	6	species	39486	Dorea formicigenerans
0.009	42	14	genus	1766253	Agathobacter
0.0041	19	0	no rank	2641574	unclassified Agathobacter
0.0041	19	19	species	2021311	Agathobacter sp.
0.0019	9	9	species	1712665	Agathobacter ruminis
0.0088	41	13	genus	28050	Lachnospira
0.0041	19	0	no rank	2619274	unclassified Lachnospira
0.0041	19	19	species	2049031	Lachnospira sp.
0.0019	9	9	species	28051	Lachnospira multipara
0.0084	39	1	genus	1506553	Lachnoclostridium
0.0024	11	11	species	29364	[Clostridium] polysaccharolyticum
0.0021	10	0	no rank	2608895	unclassified Lachnoclostridium
0.0009	4	4	species	2364793	Lachnoclostridium sp. Marseille-P6806
0.0004	2	2	species	1965555	Lachnoclostridium sp. An131
0.0002	1	1	species	1965569	Lachnoclostridium sp. An169
0.0002	1	1	species	1965575	Lachnoclostridium sp. An181
0.0002	1	1	species	2028282	Lachnoclostridium sp.
0.0002	1	1	species	2841516	Lachnoclostridium sp. MSJ-17
0.0011	5	5	species	1526	[Clostridium] aminophilum
0.0009	4	4	species	37658	[Clostridium] populeti
0.0006	3	3	species	2838633	Candidatus Lachnoclostridium stercoravium
0.0004	2	2	species	1512	[Clostridium] symbiosum
0.0004	2	2	species	1871021	Lachnoclostridium phocaeense
0.0002	1	1	species	66219	Lachnoclostridium phytofermentans
0.006	28	3	no rank	2840493	Lachnospiraceae incertae sedis
0.0019	9	9	species	39491	[Eubacterium] rectale
0.0015	7	0	genus	2840615	Candidatus Merdiplasma
0.0015	7	7	species	2840864	Candidatus Merdiplasma excrementigallinarum
0.0004	2	0	genus	2840614	Candidatus Egerieimonas
0.0004	2	2	species	2840777	Candidatus Egerieimonas intestinavium
0.0004	2	1	genus	2840618	Candidatus Scybalocola
0.0002	1	1	species	2840942	Candidatus Scybalocola faecipullorum
0.0002	1	0	genus	2840612	Candidatus Pullilachnospira
0.0002	1	1	species	2840912	Candidatus Pullilachnospira intestinigallinarum
0.0002	1	0	genus	2840617	Candidatus Scatomonas
0.0002	1	1	species	2840918	Candidatus Scatomonas merdavium
0.0002	1	0	genus	2840620	Candidatus Fimousia
0.0002	1	1	species	2840829	Candidatus Fimousia stercorigallinarum
0.0002	1	0	genus	2840661	Candidatus Limivivens
0.0002	1	1	species	2840859	Candidatus Limivivens merdigallinarum
0.0002	1	0	genus	2840662	Candidatus Merdenecus
0.0002	1	1	species	2840861	Candidatus Merdenecus merdavium
0.0049	23	1	genus	2316020	Mediterraneibacter
0.0021	10	10	species	33038	[Ruminococcus] gnavus
0.0017	8	1	species	33039	[Ruminococcus] torques
0.0015	7	7	strain	411460	[Ruminococcus] torques ATCC 27756
0.0002	1	1	species	342942	Mediterraneibacter glycyrrhizinilyticus
0.0002	1	1	species	2838680	Candidatus Mediterraneibacter norwichensis
0.0002	1	1	species	2838684	Candidatus Mediterraneibacter quadrami
0.0002	1	1	species	2838687	Candidatus Mediterraneibacter stercoripullorum
0.0037	17	0	no rank	189703	environmental samples
0.0037	17	17	species	1262985	Lachnospiraceae bacterium CAG:215
0.0032	15	0	genus	1427378	Acetatifactor
0.0032	15	0	no rank	2633901	unclassified Acetatifactor
0.0032	15	15	species	1872090	Acetatifactor sp.
0.0024	11	2	genus	2719313	Enterocloster
0.0006	3	3	species	333367	Enterocloster asparagiformis
0.0004	2	2	species	1531	Enterocloster clostridioformis
0.0004	2	1	species	208479	Enterocloster bolteae
0.0002	1	1	strain	411902	Enterocloster bolteae ATCC BAA-613
0.0002	1	1	species	358742	Enterocloster aldenensis
0.0002	1	1	species	460384	Enterocloster lavalensis
0.0021	10	1	genus	698776	Cellulosilyticum
0.0017	8	0	no rank	2643091	unclassified Cellulosilyticum
0.0015	7	7	species	1926876	Cellulosilyticum sp.
0.0002	1	1	species	2497860	Cellulosilyticum sp. WCF-2
0.0002	1	1	species	425254	Cellulosilyticum ruminicola
0.0019	9	1	genus	2005359	Faecalicatena
0.0015	7	7	species	39482	Faecalicatena contorta
0.0002	1	0	no rank	2635385	unclassified Faecalicatena
0.0002	1	1	species	2823316	Faecalicatena sp. Marseille-Q4148
0.0019	9	0	genus	2383	Epulopiscium
0.0019	9	1	no rank	2628445	unclassified Epulopiscium
0.0017	8	8	species	2384	Epulopiscium sp.
0.0017	8	2	genus	1843210	Anaerocolumna
0.0004	2	2	species	100134	Anaerocolumna xylanovorans
0.0004	2	2	species	259063	Anaerocolumna jejuensis
0.0002	1	1	species	433286	Anaerocolumna cellulosilytica
0.0002	1	1	species	1727145	Anaerocolumna chitinilytica
0.0015	7	0	genus	1407607	Fusicatenibacter
0.0011	5	0	no rank	2631674	unclassified Fusicatenibacter
0.0009	4	4	species	1806509	Fusicatenibacter sp. 2789STDY5834925
0.0002	1	1	species	2881276	Fusicatenibacter sp. CLA-AA-H277
0.0004	2	2	species	1150298	Fusicatenibacter saccharivorans
0.0015	7	2	genus	207244	Anaerostipes
0.0009	4	1	no rank	2635253	unclassified Anaerostipes
0.0006	3	3	species	1261637	Anaerostipes sp. 992a
0.0002	1	1	species	105841	Anaerostipes caccae
0.0013	6	0	genus	2569097	Anaerobutyricum
0.0009	4	3	species	39488	Anaerobutyricum hallii
0.0002	1	1	strain	411469	Anaerobutyricum hallii DSM 3353
0.0002	1	1	species	105843	Anaerobutyricum soehngenii
0.0002	1	1	species	2838455	Candidatus Anaerobutyricum faecale
0.0013	6	1	genus	140625	Lachnobacterium
0.0009	4	4	species	140626	Lachnobacterium bovis
0.0002	1	0	no rank	2623495	unclassified Lachnobacterium
0.0002	1	1	species	2774292	Lachnobacterium sp.
0.0013	6	0	genus	1918450	Cuneatibacter
0.0013	6	0	no rank	2644848	unclassified Cuneatibacter
0.0013	6	6	species	2931401	Cuneatibacter sp. NSJ-177
0.0013	6	0	genus	43996	Catonella
0.0009	4	4	species	43997	Catonella morbi
0.0004	2	2	species	2799636	Catonella massiliensis
0.0011	5	0	genus	2039240	Anaerotignum
0.0009	4	0	no rank	2685769	unclassified Anaerotignum
0.0009	4	4	species	2039241	Anaerotignum sp.
0.0002	1	1	species	160404	Anaerotignum lactatifermentans
0.0011	5	0	genus	588605	Robinsoniella
0.0009	4	0	no rank	2630858	unclassified Robinsoniella
0.0006	3	3	species	2496533	Robinsoniella sp.
0.0002	1	1	species	1504536	Robinsoniella sp. RHS
0.0002	1	1	species	180332	Robinsoniella peoriensis
0.0011	5	1	genus	2719231	Lacrimispora
0.0006	3	3	species	253257	Lacrimispora amygdalina
0.0002	1	1	species	84030	Lacrimispora saccharolytica
0.0011	5	0	genus	1506577	Tyzzerella
0.0011	5	0	no rank	2639896	unclassified Tyzzerella
0.0011	5	5	species	2053632	Tyzzerella sp.
0.0009	4	2	genus	1432051	Eisenbergiella
0.0002	1	1	species	1432052	Eisenbergiella tayi
0.0002	1	1	species	2838553	Candidatus Eisenbergiella merdipullorum
0.0009	4	0	genus	248744	Marvinbryantia
0.0009	4	4	species	168384	Marvinbryantia formatexigens
0.0006	3	0	genus	1164882	Lachnoanaerobaculum
0.0004	2	2	species	617123	Lachnoanaerobaculum umeaense
0.0002	1	1	species	467210	Lachnoanaerobaculum saburreum
0.0006	3	0	genus	2307008	Candidatus Galacturonibacter
0.0006	3	3	species	2307010	Candidatus Galacturonibacter soehngenii
0.0006	3	0	genus	241189	Hespellia
0.0006	3	0	no rank	2626492	unclassified Hespellia
0.0006	3	3	species	2714646	Hespellia sp.
0.0006	3	2	genus	177971	Shuttleworthia
0.0002	1	0	species	177972	Shuttleworthia satelles
0.0002	1	1	strain	626523	Shuttleworthia satelles DSM 14600
0.0004	2	0	genus	1763508	Lachnotalea
0.0002	1	1	species	1763509	Lachnotalea glycerini
0.0002	1	0	no rank	2640452	unclassified Lachnotalea
0.0002	1	1	species	2292046	Lachnotalea sp. AF33-28
0.0004	2	0	genus	1918452	Extibacter
0.0002	1	1	species	1796622	Extibacter muris
0.0002	1	0	no rank	2632637	unclassified Extibacter
0.0002	1	1	species	2731209	Extibacter sp. GGCC_0201
0.0004	2	0	genus	653683	Anaerosporobacter
0.0004	2	2	species	2718714	Anaerosporobacter faecicola
0.0004	2	0	genus	2815776	Bilifractor
0.0004	2	2	species	2606636	Bilifractor porci
0.0004	2	0	genus	2815778	Porcincola
0.0004	2	2	species	2606632	Porcincola intestinalis
0.0004	2	0	genus	2815780	Velocimicrobium
0.0004	2	2	species	2606634	Velocimicrobium porci
0.0002	1	0	genus	2676048	Schaedlerella
0.0002	1	1	species	2044587	Schaedlerella arabinosiphila
0.0002	1	0	genus	2944197	Jingyaoa
0.0002	1	1	species	2763671	Jingyaoa shaoxingensis
0.0002	1	1	genus	2918511	Diplocloster
0.0002	1	0	genus	2912950	Konateibacter
0.0002	1	1	species	2002841	Konateibacter massiliensis
0.0002	1	0	genus	2893029	Variimorphobacter
0.0002	1	1	species	2755051	Variimorphobacter saccharofermentans
0.0002	1	0	genus	43994	Johnsonella
0.0002	1	1	species	43995	Johnsonella ignava
0.0002	1	0	genus	1780122	Mobilisporobacter
0.0002	1	1	species	1329262	Mobilisporobacter senegalensis
0.0002	1	0	genus	2163168	Kineothrix
0.0002	1	0	no rank	2625420	unclassified Kineothrix
0.0002	1	1	species	2841533	Kineothrix sp. MSJ-39
0.0002	1	0	genus	1663717	Herbinix
0.0002	1	1	species	1564487	Herbinix hemicellulosilytica
0.0002	1	0	genus	1769710	Sellimonas
0.0002	1	1	species	2779351	Sellimonas monacensis
9.9957	46507	2762	family	216572	Oscillospiraceae
4.7383	22046	6714	genus	1263	Ruminococcus
2.3756	11053	374	no rank	2608920	unclassified Ruminococcus
2.226	10357	10357	species	41978	Ruminococcus sp.
0.055	256	256	species	1514668	Ruminococcus sp. HUN007
0.006	28	28	species	877411	Ruminococcus sp. NK3A76
0.0017	8	8	species	2883233	Ruminococcus sp. 210702-SL.1.03
0.0011	5	5	species	2763069	Ruminococcus sp. M6(2020)
0.0009	4	4	species	2292373	Ruminococcus sp. AM58-7XD
0.0006	3	3	species	244362	Ruminococcus sp. YE71
0.0006	3	3	species	2787081	Ruminococcus sp. D40t1_170626_H2
0.0006	3	3	species	2364796	Ruminococcus sp. Marseille-P6503
0.0006	3	3	species	1410617	Ruminococcus sp. FC2018
0.0004	2	2	species	1897019	Ruminococcus sp. 37_24
0.0002	1	1	species	2292375	Ruminococcus sp. OM06-36AC
0.0002	1	1	species	2293192	Ruminococcus sp. AM27-16
0.0002	1	1	species	2293226	Ruminococcus sp. AM54-1NS
0.0002	1	1	species	2292372	Ruminococcus sp. AM42-11
0.0002	1	1	species	2787089	Ruminococcus sp. 1001713B170214_170313_A12
0.0002	1	1	species	2841536	Ruminococcus sp. MSJ-25
0.0002	1	1	species	1352374	Ruminococcus sp. YE78
0.5736	2669	2635	species	1265	Ruminococcus flavefaciens
0.0043	20	20	strain	641112	Ruminococcus flavefaciens FD-1
0.003	14	14	strain	1341157	Ruminococcus flavefaciens 007c
0.2981	1387	1360	species	1264	Ruminococcus albus
0.003	14	14	strain	246199	Ruminococcus albus 8
0.0019	9	9	strain	697329	Ruminococcus albus 7 = DSM 20455
0.0009	4	4	strain	1341156	Ruminococcus albus SY3
0.0404	188	6	no rank	129701	environmental samples
0.0086	40	40	species	1262968	Ruminococcus sp. CAG:90
0.0047	22	22	species	165186	uncultured Ruminococcus sp.
0.0047	22	22	species	1262956	Ruminococcus sp. CAG:379
0.0045	21	21	species	1262957	Ruminococcus sp. CAG:382
0.0032	15	15	species	1262954	Ruminococcus sp. CAG:330
0.003	14	14	species	1262965	Ruminococcus sp. CAG:624
0.0017	8	8	species	1262958	Ruminococcus sp. CAG:403
0.0015	7	7	species	1262951	Ruminococcus sp. CAG:17
0.0015	7	7	species	1262953	Ruminococcus sp. CAG:254
0.0015	7	7	species	1262964	Ruminococcus sp. CAG:60
0.0011	5	5	species	1263107	Ruminococcus obeum CAG:39
0.0009	4	4	species	1262955	Ruminococcus sp. CAG:353
0.0009	4	4	species	1262966	Ruminococcus sp. CAG:724
0.0004	2	2	species	1262963	Ruminococcus sp. CAG:579
0.0004	2	2	species	1262961	Ruminococcus sp. CAG:563
0.0002	1	1	species	1262952	Ruminococcus sp. CAG:177
0.0002	1	1	species	1262950	Ruminococcus sp. CAG:108
0.0028	13	13	species	1161942	Ruminococcus champanellensis
0.0019	9	9	species	40519	Ruminococcus callidus
0.0015	7	7	species	1160721	Ruminococcus bicirculans
0.0009	4	4	species	40518	Ruminococcus bromii
0.0002	1	1	species	438033	Ruminococcus gauvreauii
0.0002	1	1	species	2838748	Candidatus Ruminococcus avistercoris
4.4583	20743	1012	no rank	473772	unclassified Oscillospiraceae
4.1629	19369	19369	species	2485925	Oscillospiraceae bacterium
0.0499	232	232	species	1855400	Ruminococcaceae bacterium KH2T8
0.0189	88	88	species	1520816	Ruminococcaceae bacterium YAD3003
0.0041	19	19	species	1520817	Ruminococcaceae bacterium FB2012
0.0034	16	16	species	1520819	Ruminococcaceae bacterium YRB3002
0.0006	3	3	species	2799561	Ruminococcaceae bacterium BL-6
0.0002	1	1	species	1572656	Ruminococcaceae bacterium CPB6
0.0002	1	1	species	2763676	Oscillospiraceae bacterium NSJ-50
0.0002	1	1	species	2789326	Oscillospiraceae bacterium CM
0.0002	1	1	species	2885355	Oscillospiraceae bacterium CLA-AA-H220
0.1236	575	0	genus	1508657	Ruminiclostridium
0.1232	573	0	no rank	2627732	unclassified Ruminiclostridium
0.1232	573	573	species	2053608	Ruminiclostridium sp.
0.0002	1	0	species	29355	Ruminiclostridium cellobioparum
0.0002	1	0	subspecies	29371	Ruminiclostridium cellobioparum subsp. termitidis
0.0002	1	1	strain	1195236	Ruminiclostridium cellobioparum subsp. termitidis CT1112
0.0002	1	1	species	48256	Ruminiclostridium hungatei
0.0277	129	9	genus	946234	Flavonifractor
0.0226	105	105	species	292800	Flavonifractor plautii
0.0024	11	0	no rank	1193533	environmental samples
0.0024	11	11	species	1193534	uncultured Flavonifractor sp.
0.0009	4	0	no rank	2629267	unclassified Flavonifractor
0.0002	1	1	species	1965629	Flavonifractor sp. An306
0.0002	1	1	species	1965642	Flavonifractor sp. An52
0.0002	1	1	species	1965665	Flavonifractor sp. An91
0.0002	1	1	species	2049025	Flavonifractor sp.
0.0224	104	5	genus	459786	Oscillibacter
0.0163	76	2	no rank	2629304	unclassified Oscillibacter
0.0142	66	66	species	1945593	Oscillibacter sp.
0.0006	3	3	species	1855299	Oscillibacter sp. PC13
0.0004	2	2	species	1226322	Oscillibacter sp. KLE 1728
0.0004	2	2	species	2841526	Oscillibacter sp. MSJ-31
0.0002	1	1	species	1235797	Oscillibacter sp. 1-3
0.0047	22	0	no rank	876090	environmental samples
0.0024	11	11	species	1262911	Oscillibacter sp. CAG:241
0.0017	8	8	species	1262910	Oscillibacter sp. CAG:155
0.0006	3	3	species	876091	uncultured Oscillibacter sp.
0.0002	1	0	species	351091	Oscillibacter valericigenes
0.0002	1	1	strain	693746	Oscillibacter valericigenes Sjm18-20
0.0101	47	5	genus	216851	Faecalibacterium
0.006	28	28	species	853	Faecalibacterium prausnitzii
0.0026	12	0	no rank	259314	environmental samples
0.0011	5	5	species	259315	uncultured Faecalibacterium sp.
0.0011	5	5	species	1262898	Faecalibacterium sp. CAG:82
0.0004	2	2	species	1262897	Faecalibacterium sp. CAG:74
0.0002	1	0	no rank	2646395	unclassified Faecalibacterium
0.0002	1	1	species	1971605	Faecalibacterium sp.
0.0002	1	1	species	2838578	Candidatus Faecalibacterium faecipullorum
0.0045	21	2	genus	244127	Anaerotruncus
0.0024	11	0	no rank	905010	environmental samples
0.0024	11	11	species	1262703	Anaerotruncus sp. CAG:390
0.0009	4	2	species	169435	Anaerotruncus colihominis
0.0004	2	2	strain	445972	Anaerotruncus colihominis DSM 17241
0.0009	4	0	no rank	2641626	unclassified Anaerotruncus
0.0009	4	4	species	1872531	Anaerotruncus sp.
0.0021	10	0	no rank	552397	Oscillospiraceae incertae sedis
0.0004	2	0	species	84026	[Clostridium] methylpentosum
0.0004	2	2	strain	537013	[Clostridium] methylpentosum DSM 5476
0.0004	2	2	genus	2840633	Candidatus Merdivicinus
0.0002	1	1	species	29343	[Clostridium] cellulosi
0.0002	1	0	genus	2840624	Candidatus Avoscillospira
0.0002	1	1	species	2840709	Candidatus Avoscillospira stercoripullorum
0.0002	1	0	genus	2840625	Candidatus Galloscillospira
0.0002	1	1	species	2840843	Candidatus Galloscillospira stercoripullorum
0.0002	1	0	genus	2840626	Candidatus Onthomonas
0.0002	1	1	species	2840879	Candidatus Onthomonas avicola
0.0002	1	0	genus	2840636	Candidatus Scatovicinus
0.0002	1	1	species	2840937	Candidatus Scatovicinus merdipullorum
0.0002	1	0	genus	2840637	Candidatus Scubalenecus
0.0002	1	1	species	2840939	Candidatus Scubalenecus merdavium
0.0019	9	0	genus	1017280	Pseudoflavonifractor
0.0009	4	4	species	106588	Pseudoflavonifractor capillosus
0.0006	3	3	species	1870988	Pseudoflavonifractor phocaeensis
0.0004	2	0	no rank	2628103	unclassified Pseudoflavonifractor
0.0002	1	1	species	2304576	Pseudoflavonifractor sp. 60
0.0002	1	1	species	2304577	Pseudoflavonifractor sp. 524-17
0.0017	8	0	genus	1918385	Acutalibacter
0.0017	8	0	no rank	2620728	unclassified Acutalibacter
0.0017	8	8	species	1918636	Acutalibacter sp.
0.0013	6	1	genus	2048137	Agathobaculum
0.0004	2	2	species	1628085	Agathobaculum butyriciproducens
0.0002	1	0	no rank	2620324	unclassified Agathobaculum
0.0002	1	1	species	2763014	Agathobaculum sp. M2
0.0002	1	1	species	2838423	Candidatus Agathobaculum merdavium
0.0002	1	1	species	2838424	Candidatus Agathobaculum merdigallinarum
0.0011	5	0	genus	35829	Acetivibrio
0.0006	3	3	species	290052	Acetivibrio ethanolgignens
0.0004	2	2	species	1515	Acetivibrio thermocellus
0.0009	4	0	genus	2941499	Vermiculatibacterium
0.0009	4	0	no rank	2941518	unclassified Vermiculatibacterium
0.0009	4	4	species	2941519	Vermiculatibacterium sp. DSM 112226
0.0009	4	0	genus	2892396	Vescimonas
0.0006	3	3	species	2714353	Vescimonas fastidiosa
0.0002	1	1	species	2714355	Vescimonas coprocola
0.0009	4	0	genus	2591381	Dysosmobacter
0.0006	3	0	no rank	2644575	unclassified Dysosmobacter
0.0004	2	2	species	2591382	Dysosmobacter sp.
0.0002	1	1	species	2763042	Dysosmobacter sp. BX15
0.0002	1	1	species	2841504	Dysosmobacter acutus
0.0009	4	0	genus	44748	Sporobacter
0.0009	4	4	species	44749	Sporobacter termitidis
0.0006	3	0	genus	1905344	Ruthenibacterium
0.0004	2	2	species	1550024	Ruthenibacterium lactatiformans
0.0002	1	0	no rank	2623396	unclassified Ruthenibacterium
0.0002	1	1	species	1905345	Ruthenibacterium sp.
0.0006	3	0	genus	1935176	Angelakisella
0.0006	3	0	no rank	2619381	unclassified Angelakisella
0.0006	3	3	species	1935177	Angelakisella sp.
0.0006	3	1	genus	1940255	Fournierella
0.0002	1	1	species	1650663	Fournierella massiliensis
0.0002	1	1	species	2838591	Candidatus Fournierella excrementavium
0.0006	3	0	genus	2304693	Pseudoclostridium
0.0006	3	3	species	84032	Pseudoclostridium thermosuccinogenes
0.0006	3	0	genus	100175	Papillibacter
0.0004	2	0	no rank	2649137	unclassified Papillibacter
0.0004	2	2	species	2699752	Papillibacter sp.
0.0002	1	1	species	100176	Papillibacter cinnamivorans
0.0004	2	0	genus	1987016	Provencibacterium
0.0004	2	0	no rank	2633264	unclassified Provencibacterium
0.0004	2	2	species	2033624	Provencibacterium sp.
0.0004	2	0	genus	52784	Anaerofilum
0.0004	2	0	no rank	2685180	unclassified Anaerofilum
0.0004	2	2	species	2763016	Anaerofilum sp. BX8
0.0002	1	0	genus	1486726	Pseudobacteroides
0.0002	1	1	species	35825	Pseudobacteroides cellulosolvens
0.0002	1	0	genus	596767	Hydrogenoanaerobacterium
0.0002	1	1	species	474960	Hydrogenoanaerobacterium saccharovorans
0.0002	1	0	genus	1903506	Drancourtella
0.0002	1	0	no rank	2620445	unclassified Drancourtella
0.0002	1	1	species	1965589	Drancourtella sp. An210
0.0002	1	1	genus	292632	Subdoligranulum
0.0002	1	0	genus	1929305	Pygmaiobacter
0.0002	1	1	species	1917873	Pygmaiobacter massiliensis
0.0002	1	0	genus	1987749	Marasmitruncus
0.0002	1	1	species	1944642	Marasmitruncus massiliensis
0.0002	1	0	genus	236752	Fastidiosipila
0.0002	1	0	no rank	2626699	unclassified Fastidiosipila
0.0002	1	1	species	1938886	Fastidiosipila sp.
2.1615	10057	238	no rank	39779	unclassified Eubacteriales
2.099	9766	9766	species	1898207	Clostridiales bacterium
0.0039	18	18	species	2831996	Eubacteriales bacterium
0.0037	17	17	species	2806336	Clostridiales bacterium FE2010
0.0015	7	7	species	2806438	Clostridiales bacterium FE2011
0.0004	2	2	species	1780378	Clostridiales bacterium CHKCI001
0.0004	2	2	species	1897049	Clostridiales bacterium 59_14
0.0004	2	2	species	2891927	Clostridiales bacterium AHG0011
0.0002	1	1	species	1797678	Clostridiales bacterium GWC2_40_7
0.0002	1	1	species	1895747	Clostridiales bacterium 43-6
0.0002	1	1	species	1897042	Clostridiales bacterium 36_14
0.0002	1	1	species	2306574	Clostridiales bacterium AM23-16LB
0.0002	1	1	species	2491044	Clostridiales bacterium COT073_COT-073
1.5636	7275	8	family	186806	Eubacteriaceae
1.4953	6957	721	genus	1730	Eubacterium
1.2547	5838	32	no rank	2624479	unclassified Eubacterium
1.2354	5748	5748	species	142586	Eubacterium sp.
0.0092	43	43	species	1392487	Eubacterium sp. AB3007
0.0006	3	3	species	1965542	Eubacterium sp. An11
0.0006	3	3	species	2841513	Eubacterium sp. MSJ-13
0.0004	2	2	species	2293105	Eubacterium sp. AF17-7
0.0002	1	1	species	1965628	Eubacterium sp. An3
0.0002	1	1	species	2292349	Eubacterium sp. AM28-29
0.0002	1	1	species	2292351	Eubacterium sp. AM49-13BH
0.0002	1	1	species	2292353	Eubacterium sp. TM05-53
0.0002	1	1	species	2763045	Eubacterium sp. BX4
0.0002	1	1	species	2841037	Eubacterium sp. c-25
0.0002	1	1	species	2841519	Eubacterium sp. MSJ-21
0.0365	170	170	species	39495	Eubacterium uniforme
0.0211	98	98	species	29322	[Eubacterium] cellulosolvens
0.0135	63	63	species	42322	Eubacterium ruminantium
0.0058	27	0	no rank	84372	environmental samples
0.0013	6	6	species	1262878	Eubacterium sp. CAG:115
0.0009	4	4	species	1262893	Eubacterium sp. CAG:786
0.0006	3	3	species	1262882	Eubacterium sp. CAG:180
0.0006	3	3	species	1262889	Eubacterium sp. CAG:38
0.0006	3	3	species	1263080	Eubacterium siraeum CAG:80
0.0004	2	2	species	165185	uncultured Eubacterium sp.
0.0004	2	2	species	1262881	Eubacterium sp. CAG:161
0.0004	2	2	species	1262895	Eubacterium sp. CAG:86
0.0002	1	1	species	1262888	Eubacterium sp. CAG:274
0.0002	1	1	species	1262894	Eubacterium sp. CAG:841
0.0034	16	16	species	39497	Eubacterium xylanophilum
0.0015	7	4	species	39496	Eubacterium ventriosum
0.0006	3	3	strain	411463	Eubacterium ventriosum ATCC 27560
0.0011	5	5	species	155865	Eubacterium pyruvativorans
0.0009	4	4	species	1732	Eubacterium oxidoreducens
0.0004	2	1	species	39490	Eubacterium ramulus
0.0002	1	1	strain	1256908	Eubacterium ramulus ATCC 29099
0.0002	1	1	species	53442	Eubacterium callanderi
0.0002	1	1	species	97253	Eubacterium plexicaudatum
0.0002	1	1	species	290054	Eubacterium coprostanoligenes
0.0002	1	1	species	2041044	Eubacterium maltosivorans
0.0002	1	1	species	2838567	Candidatus Eubacterium avistercoris
0.0002	1	1	species	2838571	Candidatus Eubacterium faecipullorum
0.0537	250	0	no rank	207769	unclassified Eubacteriaceae
0.0529	246	246	species	2049045	Eubacteriaceae bacterium
0.0006	3	3	species	1780380	Eubacteriaceae bacterium CHKCI004
0.0002	1	1	species	1780381	Eubacteriaceae bacterium CHKCI005
0.0077	36	34	genus	264995	Anaerofustis
0.0004	2	2	species	214853	Anaerofustis stercorihominis
0.0015	7	0	genus	33951	Acetobacterium
0.0015	7	7	species	52694	Acetobacterium wieringae
0.0011	5	0	genus	1637744	Aminicella
0.0011	5	5	species	433323	Aminicella lysinilytica
0.0011	5	0	genus	1928820	Intestinibacillus
0.0011	5	0	no rank	2635293	unclassified Intestinibacillus
0.0011	5	5	species	2364792	Intestinibacillus sp. Marseille-P6563
0.0006	3	0	genus	113286	Pseudoramibacter
0.0004	2	2	species	113287	Pseudoramibacter alactolyticus
0.0002	1	1	species	2606631	Pseudoramibacter porci
0.0004	2	0	genus	696745	Alkalibaculum
0.0004	2	2	species	2655001	Alkalibaculum sporogenes
0.0004	2	0	no rank	2840492	Eubacteriaceae incertae sedis
0.0004	2	0	genus	2840610	Candidatus Copromorpha
0.0002	1	1	species	2840741	Candidatus Copromorpha excrementavium
0.0002	1	1	species	2840742	Candidatus Copromorpha excrementigallinarum
0.4896	2278	2	no rank	538999	Eubacteriales incertae sedis
0.466	2168	11	family	543314	Eubacteriales Family XIII. Incertae Sedis
0.4548	2116	4	genus	86331	Mogibacterium
0.4535	2110	0	no rank	2637482	unclassified Mogibacterium
0.4535	2110	2110	species	2049035	Mogibacterium sp.
0.0004	2	2	species	35519	Mogibacterium timidum
0.0028	13	0	genus	2944199	Zhenpiania
0.0028	13	13	species	2763644	Zhenpiania hominis
0.0015	7	0	genus	109326	Anaerovorax
0.0013	6	6	species	109327	Anaerovorax odorimutans
0.0002	1	0	no rank	2647891	unclassified Anaerovorax
0.0002	1	1	species	2773458	Anaerovorax sp. IOR16
0.0015	7	0	genus	2815774	Hornefia
0.0013	6	6	species	2652292	Hornefia porci
0.0002	1	1	species	2652293	Hornefia butyriciproducens
0.0009	4	3	species	143393	[Eubacterium] sulci
0.0002	1	1	strain	888727	Eubacterium sulci ATCC 35585
0.0009	4	0	genus	2941520	Senimuribacter
0.0009	4	0	no rank	2941506	unclassified Senimuribacter
0.0009	4	4	species	2941507	Senimuribacter sp. DSM 106208
0.0004	2	0	no rank	1284678	unclassified Clostridiales Family XIII. Incertae Sedis
0.0002	1	1	species	1230734	Clostridiales bacterium S5-A14a
0.0002	1	1	species	2137877	Clostridiales Family XIII bacterium
0.0002	1	0	species	35518	[Eubacterium] nodatum
0.0002	1	1	strain	1161902	Eubacterium nodatum ATCC 33099
0.0002	1	0	species	56774	[Eubacterium] infirmum
0.0002	1	1	strain	883109	Eubacterium infirmum F0142
0.0002	1	1	genus	2060094	Aminipila
0.0002	1	0	genus	2815773	Baileyella
0.0002	1	1	species	2606709	Baileyella intestinalis
0.0026	12	1	genus	2840601	Candidatus Ventricola
0.0021	10	10	species	2840957	Candidatus Ventricola gallistercoris
0.0002	1	1	species	2840958	Candidatus Ventricola intestinavium
0.0026	12	2	genus	1392389	Intestinimonas
0.0013	6	6	species	1297617	Intestinimonas butyriciproducens
0.0006	3	3	species	1673721	Intestinimonas massiliensis
0.0002	1	0	no rank	2685768	unclassified Intestinimonas
0.0002	1	1	species	2841532	Intestinimonas sp. MSJ-38
0.0024	11	0	genus	2840587	Candidatus Faecivicinus
0.0024	11	11	species	2840802	Candidatus Faecivicinus avistercoris
0.0021	10	1	genus	2211178	Evtepia
0.0013	6	6	species	2211183	Evtepia gabavorous
0.0004	2	2	species	2838574	Candidatus Evtepia faecavium
0.0002	1	1	species	2838575	Candidatus Evtepia faecigallinarum
0.0015	7	3	genus	2840598	Candidatus Scatomorpha
0.0004	2	2	species	2840926	Candidatus Scatomorpha merdigallinarum
0.0002	1	1	species	2840922	Candidatus Scatomorpha intestinavium
0.0002	1	1	species	2840929	Candidatus Scatomorpha pullistercoris
0.0015	7	1	genus	2840588	Candidatus Faecousia
0.0004	2	2	species	2840809	Candidatus Faecousia faecigallinarum
0.0002	1	1	species	2840806	Candidatus Faecousia excrementigallinarum
0.0002	1	1	species	2840807	Candidatus Faecousia excrementipullorum
0.0002	1	1	species	2840811	Candidatus Faecousia gallistercoris
0.0002	1	1	species	2840812	Candidatus Faecousia intestinavium
0.0011	5	0	genus	561442	Anaerovirgula
0.0011	5	5	species	312168	Anaerovirgula multivorans
0.0011	5	0	genus	2172004	Lawsonibacter
0.0011	5	0	no rank	2617946	unclassified Lawsonibacter
0.0006	3	3	species	2185275	Lawsonibacter sp.
0.0004	2	2	species	2763052	Lawsonibacter sp. NSJ-52
0.0011	5	0	genus	2840584	Candidatus Egerieenecus
0.0011	5	5	species	2840773	Candidatus Egerieenecus merdigallinarum
0.0009	4	0	genus	1470353	Candidatus Soleaferrea
0.0009	4	4	species	1470354	Candidatus Soleaferrea massiliensis
0.0009	4	4	genus	2840594	Candidatus Limiplasma
0.0009	4	0	genus	2840583	Candidatus Coproplasma
0.0004	2	2	species	2840747	Candidatus Coproplasma excrementigallinarum
0.0002	1	1	species	2840746	Candidatus Coproplasma excrementavium
0.0002	1	1	species	2840748	Candidatus Coproplasma excrementipullorum
0.0006	3	0	genus	2840596	Candidatus Onthenecus
0.0006	3	3	species	2840875	Candidatus Onthenecus intestinigallinarum
0.0006	3	0	genus	2840576	Candidatus Aphodomonas
0.0006	3	3	species	2840671	Candidatus Aphodomonas merdavium
0.0004	2	0	genus	2840589	Candidatus Fimadaptatus
0.0004	2	2	species	2840814	Candidatus Fimadaptatus faecigallinarum
0.0004	2	0	genus	415014	Proteiniborus
0.0004	2	0	no rank	2622907	unclassified Proteiniborus
0.0004	2	2	species	1889883	Proteiniborus sp. DW1
0.0004	2	0	genus	2840577	Candidatus Aphodomorpha
0.0004	2	2	species	2840672	Candidatus Aphodomorpha intestinavium
0.0004	2	0	genus	1918454	Flintibacter
0.0004	2	0	no rank	2610894	unclassified Flintibacter
0.0004	2	2	species	2763047	Flintibacter sp. BX5
0.0004	2	0	family	543313	Eubacteriales Family XII. Incertae Sedis
0.0004	2	0	genus	65402	Acidaminobacter
0.0002	1	1	species	65403	Acidaminobacter hydrogenoformans
0.0002	1	0	no rank	2685217	unclassified Acidaminobacter
0.0002	1	1	species	2530199	Acidaminobacter sp. JC074
0.0002	1	0	genus	2840586	Candidatus Faecimorpha
0.0002	1	1	species	2840797	Candidatus Faecimorpha stercoravium
0.0002	1	1	genus	2840579	Candidatus Avilachnospira
0.0002	1	0	genus	2840590	Candidatus Fimimorpha
0.0002	1	1	species	2840824	Candidatus Fimimorpha faecalis
0.0002	1	0	genus	2840595	Candidatus Limivicinus
0.0002	1	1	species	2840857	Candidatus Limivicinus faecipullorum
0.0002	1	0	family	539000	Clostridiales Family XVII. Incertae Sedis
0.0002	1	0	genus	73918	Thermaerobacter
0.0002	1	0	species	175696	Thermaerobacter subterraneus
0.0002	1	1	strain	867903	Thermaerobacter subterraneus DSM 13965
0.0002	1	0	species	384638	[Bacteroides] pectinophilus
0.0002	1	1	strain	483218	[Bacteroides] pectinophilus ATCC 43243
0.3112	1448	20	family	31979	Clostridiaceae
0.1801	838	0	genus	1266	Sarcina
0.1801	838	426	no rank	2619470	unclassified Sarcina
0.0516	240	240	species	1798184	Sarcina sp. DSM 11001
0.037	172	172	species	2053610	Sarcina sp.
0.101	470	29	genus	1485	Clostridium
0.0512	238	6	no rank	59619	environmental samples
0.0112	52	52	species	59620	uncultured Clostridium sp.
0.0043	20	20	species	1262808	Clostridium sp. CAG:448
0.0039	18	18	species	1262836	Clostridium sp. CAG:75
0.0034	16	16	species	1262770	Clostridium sp. CAG:1024
0.0034	16	16	species	1262783	Clostridium sp. CAG:242
0.0026	12	12	species	1262805	Clostridium sp. CAG:43
0.0021	10	10	species	1262769	Clostridium sp. CAG:1013
0.0019	9	9	species	1262778	Clostridium sp. CAG:169
0.0017	8	8	species	1263064	Clostridium bolteae CAG:59
0.0015	7	7	species	1262824	Clostridium sp. CAG:58
0.0015	7	7	species	1262782	Clostridium sp. CAG:230
0.0011	5	5	species	1263065	Clostridium clostridioforme CAG:132
0.0009	4	4	species	1262776	Clostridium sp. CAG:149
0.0009	4	4	species	1262825	Clostridium sp. CAG:590
0.0009	4	4	species	1262814	Clostridium sp. CAG:505
0.0006	3	3	species	1262841	Clostridium sp. CAG:798
0.0006	3	3	species	1262840	Clostridium sp. CAG:793
0.0006	3	3	species	1262768	Clostridium sp. CAG:1000
0.0006	3	3	species	1262786	Clostridium sp. CAG:264
0.0004	2	2	species	1262803	Clostridium sp. CAG:413
0.0004	2	2	species	1262792	Clostridium sp. CAG:299
0.0004	2	2	species	1262816	Clostridium sp. CAG:510
0.0004	2	2	species	1262774	Clostridium sp. CAG:127
0.0004	2	2	species	1262848	Clostridium sp. CAG:964
0.0004	2	2	species	1262828	Clostridium sp. CAG:62
0.0004	2	2	species	1262842	Clostridium sp. CAG:81
0.0004	2	2	species	1262775	Clostridium sp. CAG:138
0.0002	1	1	species	1263069	Clostridium nexile CAG:348
0.0002	1	1	species	1263066	Clostridium clostridioforme CAG:511
0.0002	1	1	species	1262773	Clostridium sp. CAG:122
0.0002	1	1	species	1262847	Clostridium sp. CAG:921
0.0002	1	1	species	1262777	Clostridium sp. CAG:167
0.0002	1	1	species	1262779	Clostridium sp. CAG:217
0.0002	1	1	species	1262826	Clostridium sp. CAG:594
0.0002	1	1	species	1262780	Clostridium sp. CAG:221
0.0002	1	1	species	1262781	Clostridium sp. CAG:226
0.0002	1	1	species	1262822	Clostridium sp. CAG:571
0.0002	1	1	species	1262813	Clostridium sp. CAG:492
0.0002	1	1	species	1262795	Clostridium sp. CAG:307
0.0333	155	3	no rank	2614128	unclassified Clostridium
0.023	107	107	species	1506	Clostridium sp.
0.0013	6	6	species	2292310	Clostridium sp. OF09-36
0.0009	4	4	species	1226325	Clostridium sp. KLE 1755
0.0006	3	3	species	2293011	Clostridium sp. AF34-10BH
0.0004	2	2	species	556261	Clostridium sp. D5
0.0004	2	2	species	2293021	Clostridium sp. AF50-3
0.0004	2	2	species	2292311	Clostridium sp. OM02-18AC
0.0004	2	2	species	2067550	Clostridium sp. chh4-2
0.0004	2	2	species	1896987	Clostridium sp. CAG:307_30_263
0.0004	2	2	species	1761781	Clostridium sp. DSM 8431
0.0004	2	2	species	1042156	Clostridium sp. SY8519
0.0004	2	2	species	755731	Clostridium sp. BNL1100
0.0004	2	2	species	1871020	Clostridium sp. Marseille-P3244
0.0002	1	1	species	2293029	Clostridium sp. AM32-2
0.0002	1	1	species	2942205	Clostridium sp. Marseille-Q2269
0.0002	1	1	species	2910680	Clostridium sp. YIM B02506
0.0002	1	1	species	2800325	Clostridium sp. YIM B02505
0.0002	1	1	species	2787150	Clostridium sp. D43t1_170807_D5
0.0002	1	1	species	2698831	Clostridium sp. C8-1-8
0.0002	1	1	species	2592646	Clostridium sp. MCC353
0.0002	1	1	species	2592642	Clostridium sp. MCC328
0.0002	1	1	species	2495408	Clostridium sp. Marseille-P7770
0.0002	1	1	species	2293012	Clostridium sp. AF34-13
0.0002	1	1	species	1449050	Clostridium sp. KNHs205
0.0002	1	1	species	1523155	Clostridium sp. IBUN22A
0.0002	1	1	species	2292006	Clostridium sp. AF32-12BH
0.0002	1	1	species	1776046	Clostridium sp. C105KSO14
0.0019	9	9	species	2784388	Clostridium vitabionis
0.0019	9	9	species	1650661	Clostridium phoceensis
0.0009	4	4	species	1502	Clostridium perfringens
0.0009	4	4	species	1414721	Clostridium jeddahense
0.0006	3	3	species	1520	Clostridium beijerinckii
0.0002	1	1	species	169679	Clostridium saccharobutylicum
0.0002	1	1	species	2855764	Clostridium hydrogenum
0.0002	1	1	species	2605778	Clostridium porci
0.0002	1	1	species	1716543	Clostridium thermarum
0.0002	1	1	species	1347366	Clostridium massiliamazoniense
0.0002	1	1	species	420412	Clostridium tepidiprofundi
0.0002	1	1	species	360422	Clostridium tagluense
0.0002	1	1	species	349931	Clostridium cavendishii
0.0002	1	1	species	225345	Clostridium chromiireducens
0.0002	1	0	species	1491	Clostridium botulinum
0.0002	1	0	no rank	36827	Clostridium botulinum B
0.0002	1	1	strain	1407017	Clostridium botulinum B str. Osaka05
0.0002	1	1	species	137838	Clostridium neonatale
0.0002	1	1	species	84031	Clostridium sartagoforme
0.0002	1	1	species	36834	Clostridium celatum
0.0002	1	1	species	33954	Clostridium magnum
0.0002	1	1	species	29372	Clostridium thermobutyricum
0.0002	1	1	species	1561	Clostridium baratii
0.0002	1	1	species	1519	Clostridium tyrobutyricum
0.0002	1	0	species	1513	Clostridium tetani
0.0002	1	1	strain	212717	Clostridium tetani E88
0.0002	1	1	species	1493	Clostridium cellulovorans
0.0161	75	0	no rank	189971	unclassified Clostridiaceae
0.0159	74	74	species	1898204	Clostridiaceae bacterium
0.0002	1	1	species	2885361	Clostridiaceae bacterium CLA-AA-H274
0.0039	18	1	genus	580596	Butyricicoccus
0.0019	9	0	no rank	2633649	unclassified Butyricicoccus
0.0015	7	7	species	2049021	Butyricicoccus sp.
0.0002	1	1	species	2292196	Butyricicoccus sp. AF10-3
0.0002	1	1	species	2320083	Butyricicoccus sp. 1XD8-22
0.0013	6	0	no rank	1193531	environmental samples
0.0013	6	6	species	1193532	uncultured Butyricicoccus sp.
0.0004	2	2	species	1945634	Butyricicoccus porcorum
0.003	14	5	genus	1649459	Hungatella
0.0011	5	5	species	154046	Hungatella hathewayi
0.0006	3	0	no rank	2613923	unclassified Hungatella
0.0006	3	3	species	2613924	Hungatella sp.
0.0002	1	1	species	1096246	Hungatella effluvii
0.0006	3	0	genus	49082	Candidatus Arthromitus
0.0006	3	0	no rank	2638829	unclassified Candidatus Arthromitus
0.0006	3	3	species	1054946	Candidatus Arthromitus sp. SFB-5
0.0004	2	0	genus	114627	Alkaliphilus
0.0004	2	2	species	114628	Alkaliphilus transvaalensis
0.0004	2	0	genus	420345	Lactonifactor
0.0004	2	2	species	341220	Lactonifactor longoviformis
0.0004	2	0	genus	1849822	Paraclostridium
0.0004	2	2	species	1490	Paraclostridium bifermentans
0.0002	1	0	genus	44261	Oxobacter
0.0002	1	1	species	36849	Oxobacter pfennigii
0.0002	1	0	genus	1884934	Paramaledivibacter
0.0002	1	1	species	191027	Paramaledivibacter caminithermalis
0.0002	1	0	genus	1890291	Falcatimonas
0.0002	1	0	no rank	2631349	unclassified Falcatimonas
0.0002	1	1	species	2841515	Falcatimonas sp. MSJ-15
0.0002	1	0	no rank	2840491	Clostridiaceae incertae sedis
0.0002	1	0	genus	2840609	Candidatus Scatovivens
0.0002	1	1	species	2840938	Candidatus Scatovivens faecipullorum
0.0477	222	3	family	990719	Christensenellaceae
0.0421	196	0	no rank	1917874	unclassified Christensenellaceae
0.0421	196	196	species	2054177	Christensenellaceae bacterium
0.0026	12	6	genus	990721	Christensenella
0.0011	5	0	no rank	2649046	unclassified Christensenella
0.0006	3	3	species	2763033	Christensenella sp. NSJ-35
0.0004	2	2	species	2841518	Christensenella sp. MSJ-20
0.0002	1	1	species	270498	Christensenella hongkongensis
0.0017	8	0	no rank	2840490	Catabacteriaceae incertae sedis
0.0015	7	0	genus	2840605	Candidatus Spyradocola
0.0015	7	7	species	2840948	Candidatus Spyradocola merdavium
0.0002	1	0	genus	2840603	Candidatus Onthoplasma
0.0002	1	1	species	2840881	Candidatus Onthoplasma faecigallinarum
0.0006	3	0	genus	2944144	Luoshenia
0.0006	3	3	species	2763654	Luoshenia tenuis
0.009	42	4	family	186804	Peptostreptococcaceae
0.0045	21	0	genus	1870884	Clostridioides
0.0045	21	19	species	1496	Clostridioides difficile
0.0004	2	2	strain	1151420	Clostridioides difficile P42
0.0017	8	0	no rank	1411023	unclassified Peptostreptococcaceae
0.0009	4	0	species	1321783	Peptostreptococcaceae bacterium oral taxon 113
0.0009	4	4	strain	1321784	Peptostreptococcaceae bacterium oral taxon 113 str. W5053
0.0009	4	4	species	1904861	Peptostreptococcaceae bacterium
0.0009	4	0	genus	1501226	Romboutsia
0.0009	4	0	no rank	2626894	unclassified Romboutsia
0.0006	3	3	species	1965302	Romboutsia sp.
0.0002	1	1	species	2724150	Romboutsia sp. CE17
0.0006	3	0	genus	1257	Peptostreptococcus
0.0006	3	3	species	1159213	Peptostreptococcus canis
0.0002	1	0	genus	1505657	Intestinibacter
0.0002	1	1	species	261299	Intestinibacter bartlettii
0.0002	1	0	genus	2743582	Peptacetobacter
0.0002	1	1	species	2743610	Peptacetobacter hominis
0.0069	32	0	family	186807	Peptococcaceae
0.0052	24	0	no rank	208050	unclassified Peptococcaceae
0.0052	24	24	species	2052179	Peptococcaceae bacterium
0.0015	7	0	genus	2840454	Candidatus Formimonas
0.0015	7	7	species	1761012	Candidatus Formimonas warabiya
0.0002	1	0	genus	2282742	Desulfofarcimen
0.0002	1	1	species	58138	Desulfofarcimen acetoxidans
0.0041	19	1	family	2937909	Desulfitobacteriaceae
0.0024	11	7	genus	79206	Desulfosporosinus
0.0006	3	0	no rank	2633794	unclassified Desulfosporosinus
0.0004	2	2	species	1617025	Desulfosporosinus sp. I2
0.0002	1	1	species	1969835	Desulfosporosinus sp. FKB
0.0002	1	1	species	569859	Desulfosporosinus hippei
0.0013	6	4	genus	36853	Desulfitobacterium
0.0004	2	2	species	49338	Desulfitobacterium hafniense
0.0002	1	0	genus	56112	Dehalobacter
0.0002	1	0	no rank	2635733	unclassified Dehalobacter
0.0002	1	1	species	1962289	Dehalobacter sp.
0.0028	13	0	family	2937910	Desulfotomaculaceae
0.0028	13	2	genus	191373	Pelotomaculum
0.0017	8	0	species	110500	Pelotomaculum thermopropionicum
0.0017	8	8	strain	370438	Pelotomaculum thermopropionicum SI
0.0006	3	0	no rank	2621639	unclassified Pelotomaculum
0.0006	3	3	species	1811692	Pelotomaculum sp. PtaB.Bin013
0.0017	8	0	family	1185407	Defluviitaleaceae
0.0017	8	0	no rank	1185411	unclassified Defluviitaleaceae
0.0017	8	8	species	2660712	Defluviitaleaceae bacterium
0.0015	7	2	family	68298	Syntrophomonadaceae
0.0011	5	0	no rank	241558	unclassified Syntrophomonadaceae
0.0011	5	5	species	2093811	Syntrophomonadaceae bacterium
0.0011	5	0	family	715221	Caldicoprobacteraceae
0.0011	5	1	genus	715222	Caldicoprobacter
0.0006	3	3	species	937334	Caldicoprobacter faecalis
0.0002	1	1	species	699281	Caldicoprobacter algeriensis
0.0006	3	0	family	31984	Heliobacteriaceae
0.0004	2	0	genus	2831443	Heliomicrobium
0.0004	2	0	species	35701	Heliomicrobium modesticaldum
0.0004	2	2	strain	498761	Heliomicrobium modesticaldum Ice1
0.0002	1	0	genus	150818	Heliophilum
0.0002	1	1	species	35700	Heliophilum fasciatum
0.0004	2	0	family	2867375	Desulfallaceae
0.0002	1	0	genus	2282740	Desulfallas
0.0002	1	0	no rank	2644087	unclassified Desulfallas
0.0002	1	1	species	2787620	Desulfallas sp. Bu1-1
0.0002	1	0	genus	2867377	Desulfotruncus
0.0002	1	1	species	265477	Desulfotruncus alcoholivorax
0.0004	2	0	family	2603322	Vallitaleaceae
0.0004	2	0	genus	1348611	Vallitalea
0.0004	2	2	species	1185412	Vallitalea guaymasensis
0.0004	2	0	family	2944142	Bianqueaceae
0.0004	2	0	genus	2944146	Bianquea
0.0004	2	2	species	2763661	Bianquea renquensis
0.0002	1	0	no rank	50559	environmental samples
0.0002	1	1	species	172733	uncultured Eubacteriales bacterium
0.0002	1	0	family	2944140	Yeguiaceae
0.0002	1	0	genus	2944143	Yeguia
0.0002	1	1	species	2763662	Yeguia hominis
0.0002	1	0	family	2944141	Feifaniaceae
0.0002	1	0	genus	2944145	Feifania
0.0002	1	1	species	2763660	Feifania hominis
5.1989	24189	0	no rank	348841	unclassified Clostridia
5.198	24185	24185	species	2044939	Clostridia bacterium
0.0009	4	4	species	1734399	Clostridia bacterium BRH_c25
0.0144	67	0	no rank	189325	Clostridia incertae sedis
0.0069	32	7	genus	2840567	Candidatus Pullichristensenella
0.0024	11	11	species	2840910	Candidatus Pullichristensenella stercoripullorum
0.0013	6	6	species	2840906	Candidatus Pullichristensenella avicola
0.0009	4	4	species	2840908	Candidatus Pullichristensenella excrementipullorum
0.0006	3	3	species	2840909	Candidatus Pullichristensenella stercorigallinarum
0.0002	1	1	species	2840907	Candidatus Pullichristensenella excrementigallinarum
0.003	14	0	genus	2840559	Candidatus Alectryocaccomicrobium
0.003	14	14	species	2840668	Candidatus Alectryocaccomicrobium excrementavium
0.0021	10	0	genus	2840563	Candidatus Excrementavichristensenella
0.0021	10	10	species	2840791	Candidatus Excrementavichristensenella intestinipullorum
0.0013	6	0	genus	2840557	Candidatus Faecaligallichristensenella
0.0013	6	6	species	2840792	Candidatus Faecaligallichristensenella faecipullorum
0.0009	4	0	genus	2840560	Candidatus Avichristensenella
0.0009	4	4	species	2840693	Candidatus Avichristensenella intestinipullorum
0.0002	1	0	genus	2840558	Candidatus Ornithocaccomicrobium
0.0002	1	1	species	2840890	Candidatus Ornithocaccomicrobium faecavium
0.0021	10	1	order	68295	Thermoanaerobacterales
0.0015	7	0	family	186814	Thermoanaerobacteraceae
0.0009	4	0	no rank	42857	Moorella group
0.0009	4	0	genus	44260	Moorella
0.0009	4	2	species	1525	Moorella thermoacetica
0.0004	2	2	strain	1325331	Moorella thermoacetica Y72
0.0002	1	0	genus	1754	Thermoanaerobacter
0.0002	1	0	no rank	2636821	unclassified Thermoanaerobacter
0.0002	1	1	species	1511746	Thermoanaerobacter sp. YS13
0.0002	1	0	genus	249529	Caldanaerobacter
0.0002	1	0	species	911092	Caldanaerobacter subterraneus
0.0002	1	0	subspecies	109807	Caldanaerobacter subterraneus subsp. pacificus
0.0002	1	1	strain	391606	Caldanaerobacter subterraneus subsp. pacificus DSM 12653
0.0002	1	0	no rank	520763	unclassified Thermoanaerobacteraceae
0.0002	1	1	species	2100788	Thermoanaerobacteraceae bacterium
0.0004	2	0	family	543371	Thermoanaerobacterales Family III. Incertae Sedis
0.0002	1	0	genus	28895	Thermoanaerobacterium
0.0002	1	1	species	1517	Thermoanaerobacterium thermosaccharolyticum
0.0002	1	1	genus	44000	Caldicellulosiruptor
0.0006	3	1	order	53433	Halanaerobiales
0.0002	1	0	family	972	Halanaerobiaceae
0.0002	1	0	genus	2330	Halanaerobium
0.0002	1	1	species	29563	Halanaerobium salsuginis
0.0002	1	0	family	53434	Halobacteroidaceae
0.0002	1	0	genus	52003	Natroniella
0.0002	1	1	species	52004	Natroniella acetigena
0.0002	1	0	order	2508939	Candidatus Borkfalkiales
0.0002	1	0	family	2508947	Candidatus Borkfalkiaceae
0.0002	1	0	genus	2508948	Candidatus Borkfalkia
0.0002	1	1	species	2838509	Candidatus Borkfalkia faecigallinarum
1.4239	6625	6	no rank	84086	unclassified Firmicutes sensu stricto
1.3652	6352	6352	species	1879010	Firmicutes bacterium
0.0196	91	91	species	1852897	Firmicutes bacterium ADurb.BinA205
0.0172	80	80	species	1852889	Firmicutes bacterium ADurb.Bin354
0.0082	38	38	species	1852894	Firmicutes bacterium ADurb.Bin467
0.0019	9	9	species	1852892	Firmicutes bacterium ADurb.Bin419
0.0017	8	8	species	1852893	Firmicutes bacterium ADurb.Bin456
0.0017	8	8	species	1852895	Firmicutes bacterium ADurb.Bin506
0.0013	6	6	species	1852886	Firmicutes bacterium ADurb.Bin248
0.0011	5	5	species	1852888	Firmicutes bacterium ADurb.Bin300
0.0011	5	5	species	1852891	Firmicutes bacterium ADurb.Bin373
0.0009	4	4	species	1852883	Firmicutes bacterium ADurb.Bin153
0.0006	3	3	species	1852887	Firmicutes bacterium ADurb.Bin262
0.0004	2	2	species	1852890	Firmicutes bacterium ADurb.Bin356
0.0002	1	1	species	2013774	Firmicutes bacterium HGW-Firmicutes-13
0.0002	1	1	species	2292889	Firmicutes bacterium AF36-3BH
0.0002	1	1	species	2013781	Firmicutes bacterium HGW-Firmicutes-2
0.0002	1	1	species	243899	endosymbiont 'TC1' of Trimyema compressum
0.0002	1	1	species	1897037	Firmicutes bacterium CAG_194_44_15
0.0002	1	1	species	1897036	Firmicutes bacterium CAG:65_45_313
0.0002	1	1	species	1852896	Firmicutes bacterium ADurb.BinA052
0.0002	1	1	species	1852881	Firmicutes bacterium ADurb.Bin099
0.9089	4229	3	class	526524	Erysipelotrichia
0.9076	4223	100	order	526525	Erysipelotrichales
0.8657	4028	351	family	128827	Erysipelotrichaceae
0.3619	1684	2	no rank	544447	unclassified Erysipelotrichaceae
0.3613	1681	1681	species	2049044	Erysipelotrichaceae bacterium
0.0002	1	1	species	2894072	Erysipelotrichaceae bacterium OPF54
0.2179	1014	0	genus	1573536	Faecalicoccus
0.2177	1013	0	no rank	2643311	unclassified Faecalicoccus
0.2177	1013	1013	species	1971758	Faecalicoccus sp.
0.0002	1	1	species	1323	Faecalicoccus pleomorphus
0.1982	922	2	genus	123375	Solobacterium
0.1977	920	0	no rank	2685059	unclassified Solobacterium
0.1977	920	920	species	2060878	Solobacterium sp.
0.0028	13	0	genus	1573535	Holdemanella
0.0024	11	1	no rank	2633909	unclassified Holdemanella
0.0021	10	10	species	1971762	Holdemanella sp.
0.0004	2	2	species	1735	Holdemanella biformis
0.0015	7	0	genus	2563783	Anaerolactibacter
0.0015	7	7	species	2044573	Anaerolactibacter massiliensis
0.0011	5	2	genus	61170	Holdemania
0.0002	1	1	species	61171	Holdemania filiformis
0.0002	1	1	species	1468449	Holdemania massiliensis
0.0002	1	0	no rank	2637685	unclassified Holdemania
0.0002	1	1	species	2787120	Holdemania sp. 1001302B_160321_E10
0.0011	5	0	no rank	134224	environmental samples
0.0011	5	5	species	1262981	Erysipelotrichaceae bacterium CAG:64
0.0009	4	4	genus	1924110	Massilimicrobiota
0.0009	4	1	genus	1505663	Erysipelatoclostridium
0.0002	1	1	species	29348	[Clostridium] spiroforme
0.0002	1	1	species	341225	[Clostridium] saccharogumia
0.0002	1	0	no rank	2626420	unclassified Erysipelatoclostridium
0.0002	1	1	species	1965571	Erysipelatoclostridium sp. An173
0.0006	3	0	genus	2679910	Intestinibaculum
0.0006	3	3	species	2487118	Intestinibaculum porci
0.0006	3	0	genus	2815787	Stecheria
0.0006	3	3	species	2606630	Stecheria intestinalis
0.0004	2	0	genus	1937008	Dubosiella
0.0004	2	2	species	1862672	Dubosiella newyorkensis
0.0004	2	0	genus	2563777	Lactimicrobium
0.0004	2	2	species	2161814	Lactimicrobium massiliense
0.0004	2	0	genus	174708	Allobaculum
0.0004	2	1	no rank	2623473	unclassified Allobaculum
0.0002	1	1	species	2853432	Allobaculum sp. Allo2
0.0002	1	0	genus	2815783	Floccifex
0.0002	1	1	species	2606629	Floccifex porci
0.0002	1	0	genus	2718525	Absicoccus
0.0002	1	1	species	2486576	Absicoccus porci
0.0002	1	0	genus	2943184	Tannockella
0.0002	1	1	species	2899121	Tannockella kyphosi
0.0002	1	0	genus	1729679	Faecalibaculum
0.0002	1	1	species	1702221	Faecalibaculum rodentium
0.0002	1	0	genus	1573534	Faecalitalea
0.0002	1	1	species	39483	Faecalitalea cylindroides
0.0002	1	0	genus	1470349	Candidatus Stoquefichus
0.0002	1	0	no rank	2627376	unclassified Candidatus Stoquefichus
0.0002	1	1	species	1658109	Candidatus Stoquefichus sp. SB1
0.0002	1	0	genus	118747	Bulleidia
0.0002	1	1	species	118748	Bulleidia extructa
0.0112	52	4	family	2810280	Coprobacillaceae
0.0049	23	11	genus	1279388	Kandleria
0.0026	12	12	species	1630	Kandleria vitulina
0.0026	12	8	genus	100883	Coprobacillus
0.0009	4	1	no rank	2626703	unclassified Coprobacillus
0.0006	3	3	species	2137881	Coprobacillus sp.
0.0015	7	0	genus	1279384	Eggerthia
0.0015	7	7	species	31973	Eggerthia catenaformis
0.0006	3	0	genus	135858	Catenibacterium
0.0006	3	3	species	100886	Catenibacterium mitsuokai
0.0006	3	0	genus	519427	Sharpea
0.0006	3	3	species	322505	Sharpea azabuensis
0.0092	43	0	no rank	713467	unclassified Erysipelotrichales
0.0092	43	43	species	2478483	Erysipelotrichales bacterium
0.0006	3	0	no rank	2184013	unclassified Erysipelotrichia
0.0006	3	3	species	2184014	Erysipelotrichia bacterium
0.6938	3228	36	class	91061	Bacilli
0.5623	2616	0	no rank	1526609	unclassified Bacilli
0.5623	2616	2616	species	1903720	Bacilli bacterium
0.0619	288	26	order	1385	Bacillales
0.0254	118	9	family	186822	Paenibacillaceae
0.0189	88	24	genus	44249	Paenibacillus
0.0067	31	0	no rank	185978	unclassified Paenibacillus
0.0054	25	25	species	483908	Paenibacillus sp. P22
0.0006	3	3	species	58172	Paenibacillus sp.
0.0002	1	1	species	1472719	Paenibacillus sp. P1XP2
0.0002	1	1	species	1532905	Paenibacillus sp. CAA11
0.0002	1	1	species	1536774	Paenibacillus sp. FSL H7-0357
0.0009	4	4	species	44252	Paenibacillus macerans
0.0006	3	0	species	61624	Paenibacillus mucilaginosus
0.0006	3	3	strain	1036673	Paenibacillus mucilaginosus KNP414
0.0006	3	3	species	121608	Paenibacillus koleovorans
0.0004	2	2	species	359917	Paenibacillus sepulcri
0.0004	2	2	species	528191	Paenibacillus xylanexedens
0.0004	2	2	species	539262	Paenibacillus hunanensis
0.0004	2	2	species	1355755	Paenibacillus eucommiae
0.0002	1	1	species	2081970	Paenibacillus montanisoli
0.0002	1	1	species	1406	Paenibacillus polymyxa
0.0002	1	0	species group	2044880	Paenibacillus sonchi group
0.0002	1	0	species	483937	Paenibacillus riograndensis
0.0002	1	1	strain	1073571	Paenibacillus riograndensis SBR5
0.0002	1	1	species	1873425	Paenibacillus tritici
0.0002	1	1	species	1837342	Paenibacillus sinopodophylli
0.0002	1	1	species	1712516	Paenibacillus baekrokdamisoli
0.0002	1	1	species	1658519	Paenibacillus cisolokensis
0.0002	1	1	species	1340531	Paenibacillus abyssi
0.0002	1	1	species	1232431	Paenibacillus ihuae
0.0002	1	1	species	297318	Paenibacillus rhizosphaerae
0.0002	1	1	species	135193	Paenibacillus daejeonensis
0.0002	1	1	species	130049	Paenibacillus dendritiformis
0.0002	1	1	species	79264	Paenibacillus ehimensis
0.0002	1	1	species	49283	Paenibacillus thiaminolyticus
0.0002	1	1	species	44251	Paenibacillus durus
0.0019	9	0	genus	329857	Cohnella
0.0013	6	6	species	1387779	Cohnella nanjingensis
0.0002	1	1	species	2507935	Cohnella abietis
0.0002	1	1	species	2564100	Cohnella pontilimi
0.0002	1	0	no rank	2636738	unclassified Cohnella
0.0002	1	1	species	648716	Cohnella sp. AR92
0.0011	5	3	genus	55080	Brevibacillus
0.0002	1	0	species	1465	Brevibacillus laterosporus
0.0002	1	1	strain	1118154	Brevibacillus laterosporus GI-9
0.0002	1	1	species	54913	Brevibacillus formosus
0.0009	4	1	no rank	85151	Aneurinibacillus group
0.0006	3	0	genus	66862	Ammoniphilus
0.0004	2	2	species	861532	Ammoniphilus resinae
0.0002	1	0	no rank	2618262	unclassified Ammoniphilus
0.0002	1	1	species	2493665	Ammoniphilus sp. CFH 90114
0.0004	2	0	no rank	234447	unclassified Paenibacillaceae
0.0004	2	2	species	2003592	Paenibacillaceae bacterium
0.0002	1	0	genus	995014	Fontibacillus
0.0002	1	1	species	1572857	Fontibacillus solani
0.0208	97	9	family	186817	Bacillaceae
0.0095	44	3	genus	1386	Bacillus
0.0049	23	3	species group	86661	Bacillus cereus group
0.0021	10	2	species	1396	Bacillus cereus
0.0017	8	8	strain	269801	Bacillus cereus G9241
0.0019	9	9	species	155322	Bacillus toyonensis
0.0002	1	1	species	64104	Bacillus pseudomycoides
0.0021	10	0	no rank	185979	unclassified Bacillus (in: Bacteria)
0.0009	4	4	species	1409	Bacillus sp. (in: Bacteria)
0.0002	1	1	species	1340434	Bacillus sp. UNC438CL73TsuS30
0.0002	1	1	species	1581038	Bacillus sp. FJAT-22090
0.0002	1	1	species	2011014	Bacillus sp. FJAT-45350
0.0002	1	1	species	2033483	Bacillus sp. AFS006103
0.0002	1	1	species	2737049	Bacillus sp. EB106-08-02-XG196
0.0002	1	1	species	2764176	Bacillus sp. PS06
0.0009	4	0	species group	1792192	Bacillus altitudinis complex
0.0009	4	0	species	293386	Bacillus stratosphericus
0.0009	4	4	strain	1236481	Bacillus stratosphericus LAMA 585
0.0004	2	0	species group	653685	Bacillus subtilis group
0.0002	1	1	species	1402	Bacillus licheniformis
0.0002	1	0	species	1423	Bacillus subtilis
0.0002	1	1	strain	1233100	Bacillus subtilis XF-1
0.0002	1	1	species	1408	Bacillus pumilus
0.0002	1	1	species	1912214	Bacillus alkalicellulosilyticus
0.0049	23	0	genus	182709	Oceanobacillus
0.0047	22	0	no rank	2630292	unclassified Oceanobacillus
0.0047	22	22	species	1871622	Oceanobacillus sp.
0.0002	1	0	species	182710	Oceanobacillus iheyensis
0.0002	1	1	strain	221109	Oceanobacillus iheyensis HTE831
0.0011	5	2	genus	2675232	Neobacillus
0.0004	2	2	species	2759023	Neobacillus kokaensis
0.0002	1	1	species	220685	Neobacillus bataviensis
0.0006	3	0	genus	129337	Geobacillus
0.0004	2	0	species group	1505648	Geobacillus thermoleovorans group
0.0004	2	0	species	33941	Geobacillus thermoleovorans
0.0004	2	2	strain	1111068	Geobacillus thermoleovorans CCB_US3_UF5
0.0002	1	0	no rank	2642459	unclassified Geobacillus
0.0002	1	1	species	1547578	Geobacillus sp. BCO2
0.0006	3	0	genus	2675229	Peribacillus
0.0006	3	3	species	450367	Peribacillus frigoritolerans
0.0004	2	0	genus	2817139	Weizmannia
0.0004	2	0	species	1398	Weizmannia coagulans
0.0004	2	2	strain	941639	Weizmannia coagulans 2-6
0.0004	2	0	no rank	2906525	Calidifontibacillus/Schinkia group
0.0004	2	0	genus	2837509	Schinkia
0.0004	2	2	species	1454	Schinkia azotoformans
0.0002	1	0	genus	84406	Virgibacillus
0.0002	1	1	species	1479511	Virgibacillus oceani
0.0002	1	0	genus	200903	Paraliobacillus
0.0002	1	1	species	1158996	Paraliobacillus salinarum
0.0002	1	0	genus	400634	Lysinibacillus
0.0002	1	1	species	1421	Lysinibacillus sphaericus
0.0002	1	0	genus	704093	Anaerobacillus
0.0002	1	1	species	1532552	Anaerobacillus isosaccharinicus
0.0002	1	0	genus	2675230	Cytobacillus
0.0002	1	0	no rank	2675268	unclassified Cytobacillus
0.0002	1	1	species	2862822	Cytobacillus sp. HI03-3b
0.0002	1	0	genus	2800373	Priestia
0.0002	1	1	species	1404	Priestia megaterium
0.0054	25	0	family	90964	Staphylococcaceae
0.0047	22	1	genus	1279	Staphylococcus
0.0032	15	12	species	1280	Staphylococcus aureus
0.0004	2	2	strain	93061	Staphylococcus aureus subsp. aureus NCTC 8325
0.0002	1	1	strain	1413431	Staphylococcus aureus 1111100370
0.0004	2	2	species	1282	Staphylococcus epidermidis
0.0002	1	0	species	1290	Staphylococcus hominis
0.0002	1	1	strain	904339	Staphylococcus hominis VCU122
0.0002	1	1	species	29378	Staphylococcus arlettae
0.0002	1	0	no rank	91994	unclassified Staphylococcus
0.0002	1	1	species	29387	Staphylococcus sp.
0.0002	1	1	species	985762	Staphylococcus agnetis
0.0004	2	0	genus	2803850	Mammaliicoccus
0.0004	2	2	species	1296	Mammaliicoccus sciuri
0.0002	1	1	genus	69965	Macrococcus
0.0009	4	0	no rank	40298	unclassified Bacillales
0.0009	4	4	species	1904864	Bacillales bacterium
0.0009	4	0	no rank	539002	Bacillales incertae sedis
0.0009	4	0	no rank	539742	Bacillales Family XII. Incertae Sedis
0.0009	4	0	genus	33986	Exiguobacterium
0.0009	4	0	no rank	2644629	unclassified Exiguobacterium
0.0009	4	4	species	44751	Exiguobacterium sp.
0.0006	3	0	family	186820	Listeriaceae
0.0006	3	0	genus	1637	Listeria
0.0004	2	1	species	1639	Listeria monocytogenes
0.0002	1	0	serotype	2065118	Listeria monocytogenes serotype 4b
0.0002	1	1	strain	267410	Listeria monocytogenes serotype 4b str. H7858
0.0002	1	0	species	1640	Listeria seeligeri
0.0002	1	1	strain	702453	Listeria seeligeri FSL N1-067
0.0006	3	0	family	186821	Sporolactobacillaceae
0.0004	2	0	genus	475230	Pullulanibacillus
0.0004	2	2	species	1707096	Pullulanibacillus camelliae
0.0002	1	0	genus	2077	Sporolactobacillus
0.0002	1	1	species	1465501	Sporolactobacillus shoreae
0.0006	3	1	family	186823	Alicyclobacillaceae
0.0002	1	1	genus	29330	Alicyclobacillus
0.0002	1	0	genus	1129704	Kyrpidia
0.0002	1	1	species	2055160	Kyrpidia spormannii
0.0006	3	0	family	186824	Thermoactinomycetaceae
0.0002	1	0	genus	1155934	Marininema
0.0002	1	1	species	1155944	Marininema halotolerans
0.0002	1	0	genus	1522429	Lihuaxuella
0.0002	1	1	species	1173111	Lihuaxuella thermophila
0.0002	1	0	genus	1763555	Risungbinella
0.0002	1	1	species	1329796	Risungbinella massiliensis
0.0004	2	0	family	186818	Planococcaceae
0.0002	1	0	genus	157226	Jeotgalibacillus
0.0002	1	1	species	2763266	Jeotgalibacillus aurantiacus
0.0002	1	0	genus	160795	Ureibacillus
0.0002	1	1	species	1202712	Ureibacillus chungkukjangi
0.0604	281	8	order	186826	Lactobacillales
0.046	214	1	family	1300	Streptococcaceae
0.0456	212	118	genus	1301	Streptococcus
0.009	42	42	species	1313	Streptococcus pneumoniae
0.0049	23	20	species	1335	Streptococcus equinus
0.0006	3	3	strain	525379	Streptococcus equinus ATCC 9812
0.0009	4	4	species	1307	Streptococcus suis
0.0009	4	0	species	1311	Streptococcus agalactiae
0.0004	2	2	strain	342616	Streptococcus agalactiae COH1
0.0004	2	2	strain	342617	Streptococcus agalactiae CJB111
0.0009	4	0	species	102684	Streptococcus infantarius
0.0009	4	3	subspecies	150054	Streptococcus infantarius subsp. infantarius
0.0002	1	1	strain	471872	Streptococcus infantarius subsp. infantarius ATCC BAA-102
0.0009	4	0	species group	671232	Streptococcus anginosus group
0.0004	2	2	species	1338	Streptococcus intermedius
0.0002	1	0	species	1328	Streptococcus anginosus
0.0002	1	1	strain	1163302	Streptococcus anginosus T5
0.0002	1	1	species	76860	Streptococcus constellatus
0.0006	3	2	species	1318	Streptococcus parasanguinis
0.0002	1	1	strain	1114965	Streptococcus parasanguinis FW213
0.0006	3	0	no rank	2608887	unclassified Streptococcus
0.0006	3	3	species	1306	Streptococcus sp.
0.0004	2	0	species	315405	Streptococcus gallolyticus
0.0004	2	0	subspecies	53354	Streptococcus gallolyticus subsp. gallolyticus
0.0004	2	2	strain	545774	Streptococcus gallolyticus subsp. gallolyticus TX20005
0.0002	1	1	species	1302	Streptococcus gordonii
0.0002	1	1	species	1303	Streptococcus oralis
0.0002	1	1	species	1304	Streptococcus salivarius
0.0002	1	1	species	1349	Streptococcus uberis
0.0002	1	1	species	1917441	Streptococcus ruminantium
0.0002	1	1	genus	1357	Lactococcus
0.0069	32	9	family	33958	Lactobacillaceae
0.0013	6	0	genus	1578	Lactobacillus
0.0004	2	0	species	1596	Lactobacillus gasseri
0.0004	2	2	strain	679196	Lactobacillus gasseri 224-1
0.0004	2	2	species	33959	Lactobacillus johnsonii
0.0002	1	1	species	420645	Lactobacillus equicursoris
0.0002	1	0	no rank	2620435	unclassified Lactobacillus
0.0002	1	1	species	2069348	Lactobacillus sp. ESL0261
0.0011	5	0	genus	2742598	Limosilactobacillus
0.0011	5	5	species	97478	Limosilactobacillus mucosae
0.0006	3	0	genus	2767887	Ligilactobacillus
0.0002	1	1	species	1601	Ligilactobacillus agilis
0.0002	1	0	species	1623	Ligilactobacillus ruminis
0.0002	1	1	strain	1423798	Ligilactobacillus ruminis DSM 20403 = NBRC 102161
0.0002	1	1	species	1624	Ligilactobacillus salivarius
0.0004	2	0	genus	2767888	Liquorilactobacillus
0.0002	1	1	species	1618	Liquorilactobacillus mali
0.0002	1	1	species	238015	Liquorilactobacillus vini
0.0002	1	0	genus	46254	Oenococcus
0.0002	1	0	species	1247	Oenococcus oeni
0.0002	1	1	strain	655225	Oenococcus oeni AWRIB429
0.0002	1	0	genus	46255	Weissella
0.0002	1	1	species	1583	Weissella confusa
0.0002	1	0	genus	2759736	Lacticaseibacillus
0.0002	1	1	species	47715	Lacticaseibacillus rhamnosus
0.0002	1	0	genus	2767877	Apilactobacillus
0.0002	1	1	species	148814	Apilactobacillus kunkeei
0.0002	1	0	genus	2767878	Bombilactobacillus
0.0002	1	1	species	1303590	Bombilactobacillus bombi
0.0002	1	0	genus	2767879	Companilactobacillus
0.0002	1	1	species	1993540	Companilactobacillus nuruki
0.0002	1	0	genus	2767893	Lentilactobacillus
0.0002	1	1	species	1138822	Lentilactobacillus curieae
0.0045	21	0	family	81852	Enterococcaceae
0.0043	20	5	genus	1350	Enterococcus
0.0013	6	5	species	1352	Enterococcus faecium
0.0002	1	1	strain	933356	Enterococcus faecium E4452
0.0006	3	0	no rank	2608891	unclassified Enterococcus
0.0002	1	1	species	35783	Enterococcus sp.
0.0002	1	1	species	2787714	Enterococcus sp. BWR-S5
0.0002	1	1	species	2815325	Enterococcus sp. 669A
0.0004	2	0	species	1355	Enterococcus columbae
0.0004	2	2	strain	1121865	Enterococcus columbae DSM 7374 = ATCC 51263
0.0002	1	1	species	44008	Enterococcus cecorum
0.0002	1	0	species	53345	Enterococcus durans
0.0002	1	1	strain	1140001	Enterococcus durans ATCC 6056
0.0002	1	1	species	53346	Enterococcus mundtii
0.0002	1	1	species	1296537	Enterococcus xiangfangensis
0.0002	1	0	genus	2737	Vagococcus
0.0002	1	1	species	633807	Vagococcus penaei
0.0009	4	0	family	186828	Carnobacteriaceae
0.0002	1	0	genus	99906	Alkalibacterium
0.0002	1	1	species	426704	Alkalibacterium kapii
0.0002	1	0	genus	142587	Isobaculum
0.0002	1	1	species	142588	Isobaculum melis
0.0002	1	0	genus	633405	Lacticigenium
0.0002	1	1	species	515351	Lacticigenium naphthae
0.0002	1	0	genus	1470540	Jeotgalibaca
0.0002	1	1	species	2496265	Jeotgalibaca ciconiae
0.0004	2	0	family	186827	Aerococcaceae
0.0002	1	0	genus	1375	Aerococcus
0.0002	1	1	species	51665	Aerococcus urinaeequi
0.0002	1	0	genus	13075	Globicatella
0.0002	1	1	species	136093	Globicatella sulfidifaciens
0.0015	7	0	no rank	112452	Bacilli incertae sedis
0.0009	4	0	genus	2840547	Candidatus Coprovivens
0.0009	4	4	species	2840755	Candidatus Coprovivens excrementavium
0.0004	2	0	genus	2840549	Candidatus Onthocola
0.0004	2	2	species	2840876	Candidatus Onthocola gallistercoris
0.0002	1	0	genus	2840550	Candidatus Onthousia
0.0002	1	1	species	2840886	Candidatus Onthousia faecigallinarum
0.6323	2942	63	class	909932	Negativicutes
0.3417	1590	0	order	1843488	Acidaminococcales
0.3417	1590	773	family	909930	Acidaminococcaceae
0.135	628	0	no rank	1951303	unclassified Acidaminococcaceae
0.135	628	628	species	2049052	Acidaminococcaceae bacterium
0.0357	166	0	genus	40840	Succiniclasticum
0.0357	166	159	species	40841	Succiniclasticum ruminis
0.0015	7	7	strain	1123323	Succiniclasticum ruminis DSM 9236
0.0039	18	0	genus	904	Acidaminococcus
0.0026	12	0	no rank	114562	environmental samples
0.0019	9	9	species	1263033	Acidaminococcus intestini CAG:325
0.0004	2	2	species	1262687	Acidaminococcus sp. CAG:542
0.0002	1	1	species	1262688	Acidaminococcus sp. CAG:917
0.0009	4	4	species	905	Acidaminococcus fermentans
0.0002	1	1	species	1871002	Acidaminococcus timonensis
0.0002	1	0	no rank	2635771	unclassified Acidaminococcus
0.0002	1	1	species	1872103	Acidaminococcus sp.
0.0011	5	0	genus	33024	Phascolarctobacterium
0.0011	5	0	no rank	2639160	unclassified Phascolarctobacterium
0.0011	5	5	species	1262915	Phascolarctobacterium sp. CAG:266
0.2654	1235	8	order	909929	Selenomonadales
0.2629	1223	24	family	1843491	Selenomonadaceae
0.1917	892	192	genus	55506	Schwartzia
0.129	600	0	no rank	2688919	unclassified Schwartzia (in: Bacteria)
0.129	600	600	species	2047426	Schwartzia sp.
0.0215	100	98	species	55507	Schwartzia succinivorans
0.0004	2	2	strain	1123243	Schwartzia succinivorans DSM 10502
0.0438	204	93	genus	970	Selenomonas
0.0189	88	88	species	971	Selenomonas ruminantium
0.0037	17	3	no rank	2637378	unclassified Selenomonas
0.0011	5	5	species	2053611	Selenomonas sp.
0.0006	3	3	species	1410618	Selenomonas sp. ND2010
0.0004	2	2	species	2593411	Selenomonas sp. mPRGC5
0.0004	2	2	species	2606905	Selenomonas sp. mPRGC8
0.0002	1	1	species	712528	Selenomonas sp. oral taxon 126
0.0002	1	1	species	1485543	Selenomonas sp. AE3005
0.0013	6	6	species	416586	Selenomonas bovis
0.0138	64	0	no rank	1953020	unclassified Selenomonadaceae
0.0138	64	64	species	2652289	Selenomonadaceae bacterium
0.0073	34	8	genus	82373	Anaerovibrio
0.0047	22	0	no rank	2643271	unclassified Anaerovibrio
0.0032	15	15	species	1872532	Anaerovibrio sp.
0.0009	4	4	species	1200557	Anaerovibrio sp. RM50
0.0006	3	3	species	1240085	Anaerovibrio sp. JC8
0.0006	3	3	species	82374	Anaerovibrio lipolyticus
0.0002	1	1	species	2652309	Anaerovibrio slackiae
0.0006	3	0	genus	52225	Mitsuokella
0.0002	1	1	species	52226	Mitsuokella multacida
0.0002	1	1	species	187979	Mitsuokella jalaludinii
0.0002	1	0	no rank	2637239	unclassified Mitsuokella
0.0002	1	0	species	1321780	Mitsuokella sp. oral taxon 131
0.0002	1	1	strain	1321781	Mitsuokella sp. oral taxon 131 str. W9106
0.0002	1	0	genus	82202	Centipeda
0.0002	1	0	species	82203	Centipeda periodontii
0.0002	1	1	strain	888060	Centipeda periodontii DSM 2778
0.0002	1	1	genus	158846	Megamonas
0.0009	4	0	family	1843490	Sporomusaceae
0.0006	3	0	genus	261684	Thermosinus
0.0006	3	0	species	261685	Thermosinus carboxydivorans
0.0006	3	3	strain	401526	Thermosinus carboxydivorans Nor1
0.0002	1	0	genus	2373	Acetonema
0.0002	1	1	species	2374	Acetonema longum
0.0095	44	0	order	1843489	Veillonellales
0.0095	44	2	family	31977	Veillonellaceae
0.0037	17	2	genus	906	Megasphaera
0.0017	8	0	no rank	135065	environmental samples
0.0017	8	8	species	1263087	Megasphaera elsdenii CAG:570
0.0009	4	0	no rank	2626256	unclassified Megasphaera
0.0006	3	3	species	1603888	Megasphaera sp. MJR8396C
0.0002	1	1	species	2023260	Megasphaera sp.
0.0002	1	1	species	907	Megasphaera elsdenii
0.0002	1	1	species	1588748	Megasphaera hutchinsoni
0.0002	1	1	species	2144175	Megasphaera stantonii
0.0037	17	0	genus	39948	Dialister
0.0037	17	0	no rank	135034	environmental samples
0.0024	11	11	species	1263072	Dialister invisus CAG:218
0.0009	4	4	species	1262869	Dialister sp. CAG:357
0.0004	2	2	species	1262870	Dialister sp. CAG:486
0.0017	8	2	genus	29465	Veillonella
0.0006	3	2	no rank	2630086	unclassified Veillonella
0.0002	1	1	species	1926307	Veillonella sp.
0.0004	2	2	species	187328	Veillonella montpellierensis
0.0002	1	0	no rank	135095	environmental samples
0.0002	1	1	species	1262980	Veillonella sp. CAG:933
0.0021	10	0	no rank	1843508	Negativicutes incertae sedis
0.0021	10	0	genus	1567	Quinella
0.0021	10	0	no rank	2622299	unclassified Quinella
0.0011	5	5	species	1958789	Quinella sp. 1Q7
0.0009	4	4	species	1958791	Quinella sp. 3Q1
0.0002	1	1	species	1958790	Quinella sp. 2Q5
0.0589	274	7	no rank	47928	environmental samples
0.0088	41	41	species	1263004	Firmicutes bacterium CAG:137
0.0071	33	33	species	1263026	Firmicutes bacterium CAG:475
0.0043	20	20	species	1263001	Firmicutes bacterium CAG:114
0.0039	18	18	species	1262989	Firmicutes bacterium CAG:94
0.0039	18	18	species	1263006	Firmicutes bacterium CAG:170
0.0037	17	17	species	1263013	Firmicutes bacterium CAG:240
0.0028	13	13	species	1262993	Firmicutes bacterium CAG:791
0.0028	13	13	species	1263002	Firmicutes bacterium CAG:124
0.0026	12	12	species	1263025	Firmicutes bacterium CAG:466
0.0021	10	10	species	1263011	Firmicutes bacterium CAG:238
0.0019	9	9	species	1262995	Firmicutes bacterium CAG:646
0.0019	9	9	species	1262999	Firmicutes bacterium CAG:103
0.0015	7	7	species	1263030	Firmicutes bacterium CAG:555
0.0015	7	7	species	1263015	Firmicutes bacterium CAG:272
0.0015	7	7	species	1263012	Firmicutes bacterium CAG:24
0.0013	6	6	species	1263031	Firmicutes bacterium CAG:56
0.0013	6	6	species	1262994	Firmicutes bacterium CAG:65
0.0011	5	5	species	1263003	Firmicutes bacterium CAG:129
0.0009	4	4	species	1263027	Firmicutes bacterium CAG:534
0.0006	3	3	species	1263007	Firmicutes bacterium CAG:176
0.0006	3	3	species	1263000	Firmicutes bacterium CAG:110
0.0006	3	3	species	1262998	Firmicutes bacterium CAG:102
0.0004	2	2	species	1262992	Firmicutes bacterium CAG:83
0.0002	1	1	species	1263029	Firmicutes bacterium CAG:552
0.0056	26	2	class	1737404	Tissierellia
0.0041	19	0	order	1737405	Tissierellales
0.0024	11	0	family	1570339	Peptoniphilaceae
0.0009	4	0	genus	543311	Parvimonas
0.0006	3	3	species	33033	Parvimonas micra
0.0002	1	1	species	2769485	Parvimonas parva
0.0006	3	1	genus	165779	Anaerococcus
0.0002	1	1	species	33032	Anaerococcus lactolyticus
0.0002	1	1	species	1755241	Anaerococcus nagyae
0.0004	2	0	genus	150022	Finegoldia
0.0004	2	2	species	1260	Finegoldia magna
0.0002	1	0	genus	162289	Peptoniphilus
0.0002	1	1	species	755172	Peptoniphilus coxii
0.0002	1	0	genus	1161127	Murdochiella
0.0002	1	1	species	1673723	Murdochiella massiliensis
0.0013	6	3	family	1737406	Tissierellaceae
0.0002	1	0	genus	253255	Soehngenia
0.0002	1	1	species	2562294	Soehngenia longivitae
0.0002	1	0	no rank	2562713	unclassified Tissierellaceae
0.0002	1	1	species	2763679	Tissierellaceae bacterium BX21
0.0002	1	0	genus	2794837	Schnuerera
0.0002	1	0	species	45497	Schnuerera ultunensis
0.0002	1	1	strain	1288971	[Clostridium] ultunense Esp
0.0004	2	0	family	2848916	Thermohalobacteraceae
0.0002	1	0	genus	99593	Thermohalobacter
0.0002	1	1	species	99594	Thermohalobacter berrensis
0.0002	1	0	genus	516086	Clostridiisalibacter
0.0002	1	1	species	408753	Clostridiisalibacter paucivorans
0.0009	4	0	no rank	1737408	unclassified Tissierellia
0.0006	3	3	species	2049431	Tissierellia bacterium
0.0002	1	1	species	1588751	Tissierellia bacterium KA00581
0.0002	1	0	no rank	1737407	Tissierellia incertae sedis
0.0002	1	0	genus	190972	Sedimentibacter
0.0002	1	0	no rank	2649220	unclassified Sedimentibacter
0.0002	1	1	species	1960295	Sedimentibacter sp.
0.0004	2	0	no rank	2840488	Firmicutes incertae sedis
0.0002	1	0	genus	2840539	Candidatus Avanaerovorax
0.0002	1	1	species	2840686	Candidatus Avanaerovorax faecigallinarum
0.0002	1	0	genus	2840540	Candidatus Caccosoma
0.0002	1	1	species	2840720	Candidatus Caccosoma faecigallinarum
0.0002	1	0	no rank	33974	Firmicutes sensu stricto incertae sedis
0.0002	1	0	genus	1930845	Ndongobacter
0.0002	1	1	species	1871025	Ndongobacter massiliensis
0.6216	2892	79	phylum	201174	Actinobacteria
0.441	2052	127	class	84998	Coriobacteriia
0.3071	1429	66	order	84999	Coriobacteriales
0.2336	1087	61	family	1643824	Atopobiaceae
0.2145	998	0	no rank	1951448	unclassified Atopobiaceae
0.2145	998	998	species	2485926	Atopobiaceae bacterium
0.0045	21	2	genus	133925	Olsenella
0.0026	12	2	no rank	2638792	unclassified Olsenella
0.0013	6	6	species	2042683	Olsenella sp.
0.0009	4	4	species	1797112	Olsenella sp. kh2p3
0.0009	4	4	species	2838708	Candidatus Olsenella avistercoris
0.0004	2	2	species	133926	Olsenella uli
0.0002	1	1	species	2930083	Olsenella intestinalis
0.0006	3	0	genus	2847307	Thermophilibacter
0.0004	2	2	species	1871031	Thermophilibacter mediterraneus
0.0002	1	1	species	2779519	Thermophilibacter immobilis
0.0004	2	0	genus	2847312	Parafannyhessea
0.0004	2	2	species	604330	Parafannyhessea umbonata
0.0002	1	0	genus	1380	Atopobium
0.0002	1	0	no rank	2643817	unclassified Atopobium
0.0002	1	0	species	712158	Atopobium sp. oral taxon 810
0.0002	1	1	strain	1321773	Atopobium sp. oral taxon 810 str. F0209
0.0002	1	0	genus	2082587	Parolsenella
0.0002	1	1	species	2003188	Parolsenella catena
0.0365	170	5	family	84107	Coriobacteriaceae
0.0198	92	7	genus	102106	Collinsella
0.0073	34	17	species	74426	Collinsella aerofaciens
0.0037	17	17	strain	411903	Collinsella aerofaciens ATCC 25986
0.0056	26	26	species	147207	Collinsella intestinalis
0.0032	15	0	no rank	165189	environmental samples
0.0017	8	8	species	1262851	Collinsella sp. CAG:289
0.0013	6	6	species	1262852	Collinsella sp. CAG:398
0.0002	1	1	species	1262850	Collinsella sp. CAG:166
0.0011	5	0	no rank	2637548	unclassified Collinsella
0.0004	2	2	species	2292014	Collinsella sp. AF37-9
0.0004	2	2	species	2292209	Collinsella sp. AF05-8-2
0.0002	1	1	species	2292227	Collinsella sp. AF28-5AC
0.0004	2	1	species	147206	Collinsella stercoris
0.0002	1	1	strain	445975	Collinsella stercoris DSM 13279
0.0002	1	1	species	626935	Collinsella tanakaei
0.0002	1	1	species	1870987	Collinsella vaginalis
0.0002	1	1	species	1871016	Collinsella phocaeensis
0.014	65	0	no rank	84113	unclassified Coriobacteriaceae
0.0123	57	57	species	2011094	Coriobacteriaceae bacterium
0.0017	8	8	species	1780377	Coriobacteriaceae bacterium CHKCI002
0.0006	3	1	genus	1472762	Enorma
0.0004	2	2	species	1472761	Enorma massiliensis
0.0006	3	0	no rank	2840482	Coriobacteriaceae incertae sedis
0.0006	3	0	genus	2840517	Candidatus Coprovicinus
0.0006	3	3	species	2840754	Candidatus Coprovicinus avistercoris
0.0004	2	0	genus	1473205	Senegalimassilia
0.0002	1	1	species	1473216	Senegalimassilia anaerobia
0.0002	1	0	no rank	2620729	unclassified Senegalimassilia
0.0002	1	1	species	1922200	Senegalimassilia sp.
0.0228	106	0	no rank	1588752	unclassified Coriobacteriales
0.0215	100	100	species	2478480	Coriobacteriales bacterium
0.0013	6	6	species	2491116	Coriobacteriales bacterium OH1046
0.1051	489	0	order	1643822	Eggerthellales
0.1051	489	38	family	1643826	Eggerthellaceae
0.0782	364	1	no rank	1720314	unclassified Eggerthellaceae
0.0776	361	361	species	1972561	Eggerthellaceae bacterium
0.0004	2	2	species	2682777	Eggerthellaceae bacterium zg-887
0.0116	54	0	genus	84108	Slackia
0.0107	50	50	species	84110	Slackia heliotrinireducens
0.0009	4	4	species	572010	Slackia isoflavoniconvertens
0.0015	7	0	genus	84111	Eggerthella
0.0013	6	0	no rank	293421	environmental samples
0.0009	4	4	species	1262874	Eggerthella sp. CAG:1427
0.0002	1	1	species	1262875	Eggerthella sp. CAG:209
0.0002	1	1	species	1262876	Eggerthella sp. CAG:298
0.0002	1	1	species	84112	Eggerthella lenta
0.0015	7	0	genus	447020	Adlercreutzia
0.0015	7	4	no rank	2636013	unclassified Adlercreutzia
0.0002	1	1	species	2722822	Adlercreutzia sp. ZJ473
0.0002	1	1	species	2897341	Adlercreutzia sp. JBNU-10
0.0002	1	1	species	2941323	Adlercreutzia sp. DSM 108611
0.0011	5	0	genus	79603	Denitrobacterium
0.0011	5	5	species	79604	Denitrobacterium detoxificans
0.0009	4	3	genus	651554	Paraeggerthella
0.0002	1	0	no rank	2641972	unclassified Paraeggerthella
0.0002	1	1	species	2866587	Paraeggerthella sp. Marseille-Q4926
0.0006	3	0	genus	84162	Cryptobacterium
0.0004	2	0	no rank	655656	environmental samples
0.0004	2	2	species	1262868	Cryptobacterium sp. CAG:338
0.0002	1	1	species	84163	Cryptobacterium curtum
0.0006	3	1	genus	644652	Gordonibacter
0.0002	1	1	species	471189	Gordonibacter pamelaeae
0.0002	1	1	species	1335613	Gordonibacter urolithinfaciens
0.0004	2	1	genus	1926677	Raoultibacter
0.0002	1	1	species	1852371	Raoultibacter massiliensis
0.0002	1	0	genus	2126002	Rubneribacter
0.0002	1	1	species	2838747	Candidatus Rubneribacter avistercoris
0.0002	1	0	genus	2815775	Berryella
0.0002	1	1	species	1531429	Berryella intestinalis
0.0015	7	0	no rank	2052158	unclassified Coriobacteriia
0.0015	7	7	species	2052159	Coriobacteriia bacterium
0.1537	715	124	class	1760	Actinomycetia
0.0464	216	2	order	85007	Corynebacteriales
0.0406	189	34	family	1762	Mycobacteriaceae
0.0234	109	0	genus	670516	Mycobacteroides
0.0232	108	36	species	36809	Mycobacteroides abscessus
0.0131	61	61	subspecies	1185650	Mycobacteroides abscessus subsp. abscessus
0.0024	11	11	subspecies	1962118	Mycobacteroides abscessus subsp. massiliense
0.0002	1	1	species	83262	Mycobacteroides immunogenum
0.0092	43	1	genus	1763	Mycobacterium
0.0082	38	0	species group	77643	Mycobacterium tuberculosis complex
0.0082	38	38	species	1773	Mycobacterium tuberculosis
0.0004	2	0	species group	120793	Mycobacterium avium complex (MAC)
0.0002	1	0	species	1764	Mycobacterium avium
0.0002	1	1	subspecies	439334	Mycobacterium avium subsp. hominissuis
0.0002	1	0	species	1767	Mycobacterium intracellulare
0.0002	1	1	strain	1299331	Mycobacterium intracellulare 1956
0.0002	1	1	species	627089	Mycobacterium simulans
0.0002	1	0	no rank	2642494	unclassified Mycobacterium
0.0002	1	1	species	1856859	Mycobacterium sp. 1423905.2
0.0006	3	0	genus	1866885	Mycolicibacterium
0.0002	1	1	species	1807	Mycolicibacterium obuense
0.0002	1	1	species	212765	Mycolicibacterium madagascariense
0.0002	1	0	no rank	2636767	unclassified Mycolicibacterium
0.0002	1	1	species	2320850	Mycolicibacterium sp.
0.0034	16	0	family	1653	Corynebacteriaceae
0.0034	16	2	genus	1716	Corynebacterium
0.0009	4	4	species	1717	Corynebacterium diphtheriae
0.0006	3	2	species	1718	Corynebacterium glutamicum
0.0002	1	1	strain	340322	Corynebacterium glutamicum R
0.0004	2	0	species	152794	Corynebacterium efficiens
0.0004	2	2	strain	196164	Corynebacterium efficiens YS-314
0.0004	2	2	species	2675216	Corynebacterium kalinowskii
0.0002	1	1	species	38305	Corynebacterium vitaeruminis
[truncated: 5,940 more rows]

## Sheet: Table S7
Table S7. eggNOG annotation of transcript in RMN- and CRD-adherent microbial community
[truncated: 236,837+ more rows]

[truncated: 8 more sheets: Table S8, Table S9, Table S10, Table S11, Table S12, Table S13, Table S14, Table S15]
